# Supplementary material for: Immune-Omics Networks of CD27, PD1, and PDL1 in Non-Small Cell Lung Cancer
Source: Cancers (Basel). 2021 Aug 26;13(17):4296. doi: 10.3390/cancers13174296 (PMC8428355; doi:10.3390/cancers13174296)
Supplement: Supplementary file 1 [file cancers-13-04296-s001.zip › S1.xlsx]

## Sheet: README
README
Sheet	CNV level rules	CD27 associated rules which are common in copy number variation level networks of both patient cohorts (GSE31800 and GSE28582)
Sheet	GE level rules	CD27 associated rules which are common in gene expression level networks of both patient cohorts (GSE31800 and GSE28582)
Sheet	CNV-GE level rules	CD27 associated rules which are common in two copy number variation mediated gene expression level networks of both patient cohorts (GSE31800 and GSE28582)

## Sheet: CNV level rules
For dataset GSE31800 (n = 274), in CNV level, minimum thresholds are defined as: precison = 0.5703; scope = 0.0099; z-value is 1.64.
For dataset GSE28582 (n = 100), in CNV level, minimum thresholds are defined as: precision = 0.6152; scope = 0.0265; z-value is 1.64
Rule	A_Name	B_Name	Info	Biological context
1	CD27	APOLD1	AmpAmp	The amplification of CD27 implies the amplification of APOLD1.
1	CD27	BCL2L14	AmpAmp	The amplification of CD27 implies the amplification of BCL2L14.
1	CD27	BORCS5	AmpAmp	The amplification of CD27 implies the amplification of BORCS5.
1	CD27	CDKN1B	AmpAmp	The amplification of CD27 implies the amplification of CDKN1B.
1	CD27	CREBL2	AmpAmp	The amplification of CD27 implies the amplification of CREBL2.
1	CD27	DDX47	AmpAmp	The amplification of CD27 implies the amplification of DDX47.
1	CD27	DUSP16	AmpAmp	The amplification of CD27 implies the amplification of DUSP16.
1	CD27	GPR19	AmpAmp	The amplification of CD27 implies the amplification of GPR19.
1	CD27	LOH12CR2	AmpAmp	The amplification of CD27 implies the amplification of LOH12CR2.
1	CD27	LRP6	AmpAmp	The amplification of CD27 implies the amplification of LRP6.
1	CD27	MANSC1	AmpAmp	The amplification of CD27 implies the amplification of MANSC1.
1	CD27	MANSC4	AmpAmp	The amplification of CD27 implies the amplification of MANSC4.
1	CD27	MRPS35	AmpAmp	The amplification of CD27 implies the amplification of MRPS35.
1	CD27	PPFIBP1	AmpAmp	The amplification of CD27 implies the amplification of PPFIBP1.
1	CD27	REP15	AmpAmp	The amplification of CD27 implies the amplification of REP15.
5	CD27	ACRBP	AmpAmp	The amplification of CD27 implies the amplification of ACRBP & The nonamplification of CD27 implies the nonamplification of ACRBP.
5	CD27	ACSM4	AmpAmp	The amplification of CD27 implies the amplification of ACSM4 & The nonamplification of CD27 implies the nonamplification of ACSM4.
5	CD27	ADIPOR2	AmpAmp	The amplification of CD27 implies the amplification of ADIPOR2 & The nonamplification of CD27 implies the nonamplification of ADIPOR2.
5	CD27	ANO2	AmpAmp	The amplification of CD27 implies the amplification of ANO2 & The nonamplification of CD27 implies the nonamplification of ANO2.
5	CD27	ARHGDIB	AmpAmp	The amplification of CD27 implies the amplification of ARHGDIB & The nonamplification of CD27 implies the nonamplification of ARHGDIB.
5	CD27	ATN1	AmpAmp	The amplification of CD27 implies the amplification of ATN1 & The nonamplification of CD27 implies the nonamplification of ATN1.
5	CD27	C12orf4	AmpAmp	The amplification of CD27 implies the amplification of C12orf4 & The nonamplification of CD27 implies the nonamplification of C12orf4.
5	CD27	C12orf57	AmpAmp	The amplification of CD27 implies the amplification of C12orf57 & The nonamplification of CD27 implies the nonamplification of C12orf57.
5	CD27	C12orf60	AmpAmp	The amplification of CD27 implies the amplification of C12orf60 & The nonamplification of CD27 implies the nonamplification of C12orf60.
5	CD27	C1R	AmpAmp	The amplification of CD27 implies the amplification of C1R & The nonamplification of CD27 implies the nonamplification of C1R.
5	CD27	C1RL	AmpAmp	The amplification of CD27 implies the amplification of C1RL & The nonamplification of CD27 implies the nonamplification of C1RL.
5	CD27	C1S	AmpAmp	The amplification of CD27 implies the amplification of C1S & The nonamplification of CD27 implies the nonamplification of C1S.
5	CD27	C3AR1	AmpAmp	The amplification of CD27 implies the amplification of C3AR1 & The nonamplification of CD27 implies the nonamplification of C3AR1.
5	CD27	CACNA1C-IT3	AmpAmp	The amplification of CD27 implies the amplification of CACNA1C-IT3 & The nonamplification of CD27 implies the nonamplification of CACNA1C-IT3.
5	CD27	CACNA1C	AmpAmp	The amplification of CD27 implies the amplification of CACNA1C & The nonamplification of CD27 implies the nonamplification of CACNA1C.
5	CD27	CACNA2D4	AmpAmp	The amplification of CD27 implies the amplification of CACNA2D4 & The nonamplification of CD27 implies the nonamplification of CACNA2D4.
5	CD27	CCND2-AS1	AmpAmp	The amplification of CD27 implies the amplification of CCND2-AS1 & The nonamplification of CD27 implies the nonamplification of CCND2-AS1.
5	CD27	CCND2	AmpAmp	The amplification of CD27 implies the amplification of CCND2 & The nonamplification of CD27 implies the nonamplification of CCND2.
5	CD27	CD27-AS1	AmpAmp	The amplification of CD27 implies the amplification of CD27-AS1 & The nonamplification of CD27 implies the nonamplification of CD27-AS1.
5	CD27	CD4	AmpAmp	The amplification of CD27 implies the amplification of CD4 & The nonamplification of CD27 implies the nonamplification of CD4.
5	CD27	CD9	AmpAmp	The amplification of CD27 implies the amplification of CD9 & The nonamplification of CD27 implies the nonamplification of CD9.
5	CD27	CDCA3	AmpAmp	The amplification of CD27 implies the amplification of CDCA3 & The nonamplification of CD27 implies the nonamplification of CDCA3.
5	CD27	CHD4	AmpAmp	The amplification of CD27 implies the amplification of CHD4 & The nonamplification of CD27 implies the nonamplification of CHD4.
5	CD27	CLSTN3	AmpAmp	The amplification of CD27 implies the amplification of CLSTN3 & The nonamplification of CD27 implies the nonamplification of CLSTN3.
5	CD27	COPS7A	AmpAmp	The amplification of CD27 implies the amplification of COPS7A & The nonamplification of CD27 implies the nonamplification of COPS7A.
5	CD27	CRACR2A	AmpAmp	The amplification of CD27 implies the amplification of CRACR2A & The nonamplification of CD27 implies the nonamplification of CRACR2A.
5	CD27	DCP1B	AmpAmp	The amplification of CD27 implies the amplification of DCP1B & The nonamplification of CD27 implies the nonamplification of DCP1B.
5	CD27	DERA	AmpAmp	The amplification of CD27 implies the amplification of DERA & The nonamplification of CD27 implies the nonamplification of DERA.
5	CD27	EMG1	AmpAmp	The amplification of CD27 implies the amplification of EMG1 & The nonamplification of CD27 implies the nonamplification of EMG1.
5	CD27	EMP1	AmpAmp	The amplification of CD27 implies the amplification of EMP1 & The nonamplification of CD27 implies the nonamplification of EMP1.
5	CD27	ENO2	AmpAmp	The amplification of CD27 implies the amplification of ENO2 & The nonamplification of CD27 implies the nonamplification of ENO2.
5	CD27	EPS8	AmpAmp	The amplification of CD27 implies the amplification of EPS8 & The nonamplification of CD27 implies the nonamplification of EPS8.
5	CD27	ERP27	AmpAmp	The amplification of CD27 implies the amplification of ERP27 & The nonamplification of CD27 implies the nonamplification of ERP27.
5	CD27	ETV6	AmpAmp	The amplification of CD27 implies the amplification of ETV6 & The nonamplification of CD27 implies the nonamplification of ETV6.
5	CD27	FAM234B	AmpAmp	The amplification of CD27 implies the amplification of FAM234B & The nonamplification of CD27 implies the nonamplification of FAM234B.
5	CD27	FAM66C	AmpAmp	The amplification of CD27 implies the amplification of FAM66C & The nonamplification of CD27 implies the nonamplification of FAM66C.
5	CD27	FOXJ2	AmpAmp	The amplification of CD27 implies the amplification of FOXJ2 & The nonamplification of CD27 implies the nonamplification of FOXJ2.
5	CD27	GABARAPL1	AmpAmp	The amplification of CD27 implies the amplification of GABARAPL1 & The nonamplification of CD27 implies the nonamplification of GABARAPL1.
5	CD27	GALNT8	AmpAmp	The amplification of CD27 implies the amplification of GALNT8 & The nonamplification of CD27 implies the nonamplification of GALNT8.
5	CD27	GAPDH	AmpAmp	The amplification of CD27 implies the amplification of GAPDH & The nonamplification of CD27 implies the nonamplification of GAPDH.
5	CD27	GAU1	AmpAmp	The amplification of CD27 implies the amplification of GAU1 & The nonamplification of CD27 implies the nonamplification of GAU1.
5	CD27	GNB3	AmpAmp	The amplification of CD27 implies the amplification of GNB3 & The nonamplification of CD27 implies the nonamplification of GNB3.
5	CD27	GPR162	AmpAmp	The amplification of CD27 implies the amplification of GPR162 & The nonamplification of CD27 implies the nonamplification of GPR162.
5	CD27	GPRC5A	AmpAmp	The amplification of CD27 implies the amplification of GPRC5A & The nonamplification of CD27 implies the nonamplification of GPRC5A.
5	CD27	GPRC5D-AS1	AmpAmp	The amplification of CD27 implies the amplification of GPRC5D-AS1 & The nonamplification of CD27 implies the nonamplification of GPRC5D-AS1.
5	CD27	GPRC5D	AmpAmp	The amplification of CD27 implies the amplification of GPRC5D & The nonamplification of CD27 implies the nonamplification of GPRC5D.
5	CD27	GSG1	AmpAmp	The amplification of CD27 implies the amplification of GSG1 & The nonamplification of CD27 implies the nonamplification of GSG1.
5	CD27	HEBP1	AmpAmp	The amplification of CD27 implies the amplification of HEBP1 & The nonamplification of CD27 implies the nonamplification of HEBP1.
5	CD27	IFFO1	AmpAmp	The amplification of CD27 implies the amplification of IFFO1 & The nonamplification of CD27 implies the nonamplification of IFFO1.
5	CD27	ING4	AmpAmp	The amplification of CD27 implies the amplification of ING4 & The nonamplification of CD27 implies the nonamplification of ING4.
5	CD27	KCNA1	AmpAmp	The amplification of CD27 implies the amplification of KCNA1 & The nonamplification of CD27 implies the nonamplification of KCNA1.
5	CD27	KCNA5	AmpAmp	The amplification of CD27 implies the amplification of KCNA5 & The nonamplification of CD27 implies the nonamplification of KCNA5.
5	CD27	KCNA6	AmpAmp	The amplification of CD27 implies the amplification of KCNA6 & The nonamplification of CD27 implies the nonamplification of KCNA6.
5	CD27	KLRD1	AmpAmp	The amplification of CD27 implies the amplification of KLRD1 & The nonamplification of CD27 implies the nonamplification of KLRD1.
5	CD27	LAG3	AmpAmp	The amplification of CD27 implies the amplification of LAG3 & The nonamplification of CD27 implies the nonamplification of LAG3.
5	CD27	LINC00940	AmpAmp	The amplification of CD27 implies the amplification of LINC00940 & The nonamplification of CD27 implies the nonamplification of LINC00940.
5	CD27	LOC100128253	AmpAmp	The amplification of CD27 implies the amplification of LOC100128253 & The nonamplification of CD27 implies the nonamplification of LOC100128253.
5	CD27	LOC105369632	AmpAmp	The amplification of CD27 implies the amplification of LOC105369632 & The nonamplification of CD27 implies the nonamplification of LOC105369632.
5	CD27	LOC440084	AmpAmp	The amplification of CD27 implies the amplification of LOC440084 & The nonamplification of CD27 implies the nonamplification of LOC440084.
5	CD27	LPAR5	AmpAmp	The amplification of CD27 implies the amplification of LPAR5 & The nonamplification of CD27 implies the nonamplification of LPAR5.
5	CD27	LPCAT3	AmpAmp	The amplification of CD27 implies the amplification of LPCAT3 & The nonamplification of CD27 implies the nonamplification of LPCAT3.
5	CD27	LRRC23	AmpAmp	The amplification of CD27 implies the amplification of LRRC23 & The nonamplification of CD27 implies the nonamplification of LRRC23.
5	CD27	LRTM2	AmpAmp	The amplification of CD27 implies the amplification of LRTM2 & The nonamplification of CD27 implies the nonamplification of LRTM2.
5	CD27	LTBR	AmpAmp	The amplification of CD27 implies the amplification of LTBR & The nonamplification of CD27 implies the nonamplification of LTBR.
5	CD27	MGP	AmpAmp	The amplification of CD27 implies the amplification of MGP & The nonamplification of CD27 implies the nonamplification of MGP.
5	CD27	MGST1	AmpAmp	The amplification of CD27 implies the amplification of MGST1 & The nonamplification of CD27 implies the nonamplification of MGST1.
5	CD27	MLF2	AmpAmp	The amplification of CD27 implies the amplification of MLF2 & The nonamplification of CD27 implies the nonamplification of MLF2.
5	CD27	MRPL51	AmpAmp	The amplification of CD27 implies the amplification of MRPL51 & The nonamplification of CD27 implies the nonamplification of MRPL51.
5	CD27	NCAPD2	AmpAmp	The amplification of CD27 implies the amplification of NCAPD2 & The nonamplification of CD27 implies the nonamplification of NCAPD2.
5	CD27	NOP2	AmpAmp	The amplification of CD27 implies the amplification of NOP2 & The nonamplification of CD27 implies the nonamplification of NOP2.
5	CD27	NTF3	AmpAmp	The amplification of CD27 implies the amplification of NTF3 & The nonamplification of CD27 implies the nonamplification of NTF3.
5	CD27	P3H3	AmpAmp	The amplification of CD27 implies the amplification of P3H3 & The nonamplification of CD27 implies the nonamplification of P3H3.
5	CD27	PARP11	AmpAmp	The amplification of CD27 implies the amplification of PARP11 & The nonamplification of CD27 implies the nonamplification of PARP11.
5	CD27	PEX5	AmpAmp	The amplification of CD27 implies the amplification of PEX5 & The nonamplification of CD27 implies the nonamplification of PEX5.
5	CD27	PHB2	AmpAmp	The amplification of CD27 implies the amplification of PHB2 & The nonamplification of CD27 implies the nonamplification of PHB2.
5	CD27	PIANP	AmpAmp	The amplification of CD27 implies the amplification of PIANP & The nonamplification of CD27 implies the nonamplification of PIANP.
5	CD27	PLEKHG6	AmpAmp	The amplification of CD27 implies the amplification of PLEKHG6 & The nonamplification of CD27 implies the nonamplification of PLEKHG6.
5	CD27	PRB1	AmpAmp	The amplification of CD27 implies the amplification of PRB1 & The nonamplification of CD27 implies the nonamplification of PRB1.
5	CD27	PRB3	AmpAmp	The amplification of CD27 implies the amplification of PRB3 & The nonamplification of CD27 implies the nonamplification of PRB3.
5	CD27	PRMT8	AmpAmp	The amplification of CD27 implies the amplification of PRMT8 & The nonamplification of CD27 implies the nonamplification of PRMT8.
5	CD27	PTMS	AmpAmp	The amplification of CD27 implies the amplification of PTMS & The nonamplification of CD27 implies the nonamplification of PTMS.
5	CD27	PTPN6	AmpAmp	The amplification of CD27 implies the amplification of PTPN6 & The nonamplification of CD27 implies the nonamplification of PTPN6.
5	CD27	PTPRO	AmpAmp	The amplification of CD27 implies the amplification of PTPRO & The nonamplification of CD27 implies the nonamplification of PTPRO.
5	CD27	SCNN1A	AmpAmp	The amplification of CD27 implies the amplification of SCNN1A & The nonamplification of CD27 implies the nonamplification of SCNN1A.
5	CD27	SMCO3	AmpAmp	The amplification of CD27 implies the amplification of SMCO3 & The nonamplification of CD27 implies the nonamplification of SMCO3.
5	CD27	SPSB2	AmpAmp	The amplification of CD27 implies the amplification of SPSB2 & The nonamplification of CD27 implies the nonamplification of SPSB2.
5	CD27	STRAP	AmpAmp	The amplification of CD27 implies the amplification of STRAP & The nonamplification of CD27 implies the nonamplification of STRAP.
5	CD27	TAPBPL	AmpAmp	The amplification of CD27 implies the amplification of TAPBPL & The nonamplification of CD27 implies the nonamplification of TAPBPL.
5	CD27	THCAT155	AmpAmp	The amplification of CD27 implies the amplification of THCAT155 & The nonamplification of CD27 implies the nonamplification of THCAT155.
5	CD27	TNFRSF1A	AmpAmp	The amplification of CD27 implies the amplification of TNFRSF1A & The nonamplification of CD27 implies the nonamplification of TNFRSF1A.
5	CD27	TPI1	AmpAmp	The amplification of CD27 implies the amplification of TPI1 & The nonamplification of CD27 implies the nonamplification of TPI1.
5	CD27	TSPAN9	AmpAmp	The amplification of CD27 implies the amplification of TSPAN9 & The nonamplification of CD27 implies the nonamplification of TSPAN9.
5	CD27	USP5	AmpAmp	The amplification of CD27 implies the amplification of USP5 & The nonamplification of CD27 implies the nonamplification of USP5.
5	CD27	VAMP1	AmpAmp	The amplification of CD27 implies the amplification of VAMP1 & The nonamplification of CD27 implies the nonamplification of VAMP1.
5	CD27	VWF	AmpAmp	The amplification of CD27 implies the amplification of VWF & The nonamplification of CD27 implies the nonamplification of VWF.
5	CD27	ZNF384	AmpAmp	The amplification of CD27 implies the amplification of ZNF384 & The nonamplification of CD27 implies the nonamplification of ZNF384.

## Sheet: GE level rules
For dataset GSE31800 (n = 49), in GE level, minimum thresholds are defined as: precison = 0.6634; scope = 0.0534; z-value is 1.64.
For dataset GSE28582 (n = 100), in GE level, minimum thresholds are defined as: precision = 0.6152; scope = 0.0265; z-value is 1.64
Rule	A_Name	B_Name	Info	Biological context
2	CD27	ACAA2	UpDown	The up-regulation of CD27 implies the nondown-regulation of ACAA2
2	CD27	APOL3	UpDown	The up-regulation of CD27 implies the nondown-regulation of APOL3
2	CD27	APOL6	UpDown	The up-regulation of CD27 implies the nondown-regulation of APOL6
2	CD27	ARPC1B	UpDown	The up-regulation of CD27 implies the nondown-regulation of ARPC1B
2	CD27	ARRB1	UpDown	The up-regulation of CD27 implies the nondown-regulation of ARRB1
4	CD27	C16orf54	DownDown	The nondown-regulation of CD27 implies the nondown-regulation of C16orf54
2	CD27	CACNA2D1	UpDown	The up-regulation of CD27 implies the nondown-regulation of CACNA2D1
2	CD27	CCDC68	UpDown	The up-regulation of CD27 implies the nondown-regulation of CCDC68
4	CD27	CCDC69	DownDown	The nondown-regulation of CD27 implies the nondown-regulation of CCDC69
4	CD27	CCL5	DownDown	The nondown-regulation of CD27 implies the nondown-regulation of CCL5
4	CD27	CD180	DownDown	The nondown-regulation of CD27 implies the nondown-regulation of CD180
2	CD27	CD244	UpDown	The up-regulation of CD27 implies the nondown-regulation of CD244
2	CD27	CD274	UpDown	The up-regulation of CD27 implies the nondown-regulation of CD274
2	CD27	COL4A3	UpDown	The up-regulation of CD27 implies the nondown-regulation of COL4A3
2	CD27	CRTAM	UpDown	The up-regulation of CD27 implies the nondown-regulation of CRTAM
2	CD27	CXCL11	UpDown	The up-regulation of CD27 implies the nondown-regulation of CXCL11
2	CD27	CXXC5	UpDown	The up-regulation of CD27 implies the nondown-regulation of CXXC5
2	CD27	DDX58	DownUp	The down-regulation of CD27 implies the nonup-regulation of DDX58
2	CD27	DMXL2	UpDown	The up-regulation of CD27 implies the nondown-regulation of DMXL2
2	CD27	EOMES	UpDown	The up-regulation of CD27 implies the nondown-regulation of EOMES
2	CD27	FCGR1B	DownUp	The down-regulation of CD27 implies the nonup-regulation of FCGR1B
4	CD27	FCRL3	DownDown	The nondown-regulation of CD27 implies the nondown-regulation of FCRL3
2	CD27	FGFRL1	UpDown	The up-regulation of CD27 implies the nondown-regulation of FGFRL1
2	CD27	FIGN	UpDown	The up-regulation of CD27 implies the nondown-regulation of FIGN
2	CD27	FPR1	UpDown	The up-regulation of CD27 implies the nondown-regulation of FPR1
2	CD27	FXYD5	UpDown	The up-regulation of CD27 implies the nondown-regulation of FXYD5
2	CD27	GBP4	UpDown	The up-regulation of CD27 implies the nondown-regulation of GBP4
2	CD27	GBP5	UpDown	The up-regulation of CD27 implies the nondown-regulation of GBP5
2	CD27	GGT1	UpDown	The up-regulation of CD27 implies the nondown-regulation of GGT1
2	CD27	GZMA	UpDown	The up-regulation of CD27 implies the nondown-regulation of GZMA
2	CD27	GZMB	UpDown	The up-regulation of CD27 implies the nondown-regulation of GZMB
2	CD27	HCST	UpDown	The up-regulation of CD27 implies the nondown-regulation of HCST
2	CD27	HSPB2	UpDown	The up-regulation of CD27 implies the nondown-regulation of HSPB2
2	CD27	IFNG	UpDown	The up-regulation of CD27 implies the nondown-regulation of IFNG
4	CD27	IGHG1	DownDown	The nondown-regulation of CD27 implies the nondown-regulation of IGHG1
4	CD27	IGHM	DownDown	The nondown-regulation of CD27 implies the nondown-regulation of IGHM
4	CD27	IGHV4-31	DownDown	The nondown-regulation of CD27 implies the nondown-regulation of IGHV4-31
4	CD27	IGLJ3	DownDown	The nondown-regulation of CD27 implies the nondown-regulation of IGLJ3
2	CD27	IRF1	UpDown	The up-regulation of CD27 implies the nondown-regulation of IRF1
2	CD27	IRF4	UpDown	The up-regulation of CD27 implies the nondown-regulation of IRF4
2	CD27	KIAA1429	DownDown	The down-regulation of CD27 implies the nondown-regulation of KIAA1429
2	CD27	LAX1	UpDown	The up-regulation of CD27 implies the nondown-regulation of LAX1
2	CD27	LMAN2	UpDown	The up-regulation of CD27 implies the nondown-regulation of LMAN2
2	CD27	MAN2B1	DownUp	The down-regulation of CD27 implies the nonup-regulation of MAN2B1
2	CD27	MMP24	UpDown	The up-regulation of CD27 implies the nondown-regulation of MMP24
2	CD27	MYD88	DownUp	The down-regulation of CD27 implies the nonup-regulation of MYD88
2	CD27	NCKAP1L	UpDown	The up-regulation of CD27 implies the nondown-regulation of NCKAP1L
2	CD27	NCR3	UpDown	The up-regulation of CD27 implies the nondown-regulation of NCR3
2	CD27	NKG7	UpDown	The up-regulation of CD27 implies the nondown-regulation of NKG7
2	CD27	P2RX1	DownUp	The down-regulation of CD27 implies the nonup-regulation of P2RX1
2	CD27	P2RX7	UpDown	The up-regulation of CD27 implies the nondown-regulation of P2RX7
2	CD27	PARD6B	UpDown	The up-regulation of CD27 implies the nondown-regulation of PARD6B
2	CD27	PDCD1	UpDown	The up-regulation of CD27 implies the nondown-regulation of PDCD1
2	CD27	PIM2	UpDown	The up-regulation of CD27 implies the nondown-regulation of PIM2
4	CD27	PIM2	DownDown	The nondown-regulation of CD27 implies the nondown-regulation of PIM2
2	CD27	PLEKHF1	UpDown	The up-regulation of CD27 implies the nondown-regulation of PLEKHF1
2	CD27	PLXNC1	UpDown	The up-regulation of CD27 implies the nondown-regulation of PLXNC1
2	CD27	PRKCQ	UpDown	The up-regulation of CD27 implies the nondown-regulation of PRKCQ
2	CD27	QPRT	UpDown	The up-regulation of CD27 implies the nondown-regulation of QPRT
2	CD27	RAB14	DownDown	The down-regulation of CD27 implies the nondown-regulation of RAB14
2	CD27	RGL3	UpDown	The up-regulation of CD27 implies the nondown-regulation of RGL3
2	CD27	RPS28	UpDown	The up-regulation of CD27 implies the nondown-regulation of RPS28
2	CD27	RUNX3	UpDown	The up-regulation of CD27 implies the nondown-regulation of RUNX3
2	CD27	SEC23IP	UpDown	The up-regulation of CD27 implies the nondown-regulation of SEC23IP
2	CD27	SEC61B	UpDown	The up-regulation of CD27 implies the nondown-regulation of SEC61B
2	CD27	SLC12A2	DownDown	The down-regulation of CD27 implies the nondown-regulation of SLC12A2
2	CD27	SLC15A4	UpDown	The up-regulation of CD27 implies the nondown-regulation of SLC15A4
2	CD27	SNRPE	DownDown	The down-regulation of CD27 implies the nondown-regulation of SNRPE
2	CD27	SPCS2	UpDown	The up-regulation of CD27 implies the nondown-regulation of SPCS2
2	CD27	SRD5A1	DownDown	The down-regulation of CD27 implies the nondown-regulation of SRD5A1
2	CD27	TDRKH	UpDown	The up-regulation of CD27 implies the nondown-regulation of TDRKH
2	CD27	TMEM180	UpDown	The up-regulation of CD27 implies the nondown-regulation of TMEM180
2	CD27	TXNDC5	DownUp	The down-regulation of CD27 implies the nonup-regulation of TXNDC5
2	CD27	WNT10B	UpDown	The up-regulation of CD27 implies the nondown-regulation of WNT10B
2	CD27	ZBED2	UpDown	The up-regulation of CD27 implies the nondown-regulation of ZBED2
2	CD27	ZNF671	UpDown	The up-regulation of CD27 implies the nondown-regulation of ZNF671

## Sheet: CNV-GE level rules
For dataset GSE31800 (n = 49), in CNV mediated GE level, minimum thresholds are defined as: precison = 0.6634; scope = 0.0534; z-value is 1.64.
For dataset GSE28582 (n = 100), in CNV mediated GE level, minimum thresholds are defined as: precision = 0.6152; scope = 0.0265; z-value is 1.64
Rule	A_Name	B_Name	Info	Biological context
1	CD27	ADIPOR2	AmpUp	The amplification of CD27 implies the up-regulation of ADIPOR2
1	CD27	ANTXR2	AmpDown	The amplification of CD27 implies the down-regulation of ANTXR2
1	CD27	CAD	AmpUp	The amplification of CD27 implies the up-regulation of CAD
1	CD27	CDCA3	AmpUp	The amplification of CD27 implies the up-regulation of CDCA3
1	CD27	COPS7A	AmpUp	The amplification of CD27 implies the up-regulation of COPS7A
1	CD27	DDX11	AmpUp	The amplification of CD27 implies the up-regulation of DDX11
1	CD27	EMG1	AmpUp	The amplification of CD27 implies the up-regulation of EMG1
1	CD27	FAM60A	AmpUp	The amplification of CD27 implies the up-regulation of FAM60A
1	CD27	FBXL14	AmpUp	The amplification of CD27 implies the up-regulation of FBXL14
1	CD27	FOXM1	AmpUp	The amplification of CD27 implies the up-regulation of FOXM1
1	CD27	HLA-DMA	AmpDown	The amplification of CD27 implies the down-regulation of HLA-DMA
1	CD27	KCNG3	AmpUp	The amplification of CD27 implies the up-regulation of KCNG3
1	CD27	MLF2	AmpUp	The amplification of CD27 implies the up-regulation of MLF2
1	CD27	NDUFA9	AmpUp	The amplification of CD27 implies the up-regulation of NDUFA9
1	CD27	NKIRAS2	AmpUp	The amplification of CD27 implies the up-regulation of NKIRAS2
1	CD27	PARP11	AmpUp	The amplification of CD27 implies the up-regulation of PARP11
1	CD27	PDCD2L	AmpUp	The amplification of CD27 implies the up-regulation of PDCD2L
1	CD27	PEX5	AmpUp	The amplification of CD27 implies the up-regulation of PEX5
1	CD27	PHB2	AmpUp	The amplification of CD27 implies the up-regulation of PHB2
1	CD27	STRAP	AmpUp	The amplification of CD27 implies the up-regulation of STRAP
1	CD27	TPI1	AmpUp	The amplification of CD27 implies the up-regulation of TPI1
1	CD27	USP5	AmpUp	The amplification of CD27 implies the up-regulation of USP5
1	CD27	WBP11	AmpUp	The amplification of CD27 implies the up-regulation of WBP11
1	CD27	ZNF384	AmpUp	The amplification of CD27 implies the up-regulation of ZNF384
