# Supplementary material for: Immune-Omics Networks of CD27, PD1, and PDL1 in Non-Small Cell Lung Cancer
Source: Cancers (Basel). 2021 Aug 26;13(17):4296. doi: 10.3390/cancers13174296 (PMC8428355; doi:10.3390/cancers13174296)
Supplement: Supplementary file 1 [file cancers-13-04296-s001.zip › S2.xlsx]

## Sheet: Perturbed CNV network
ToppGene results of the enrichment of genes from CD27 perturbed CNV network.
Category	ID	Name	Source	p-value	q-value Bonferroni	q-value FDR B&H	q-value FDR B&Y	Hit Count in Query List	Hit Count in Genome	Hit in Query List
Pathway	M39340	Oxidative Damage	MSigDB C2 BIOCARTA (v7.3)	0.0001038	0.044	0.044	0.2917	4	41	CDKN1B,C1R,C1S,C3AR1
Cytoband	12p13	12p13		4.291e-52	8.581e-51	8.581e-51	3.087e-50	27	66	CDCA3,GAPDH,NTF3,PHB2,ETV6,CHD4,GPR162,CREBL2,CCND2,PTMS,USP5,MLF2,PTPN6,KCNA5,KCNA6,LPCAT3,DUSP16,SCNN1A,C1R,C1S,LTBR,GNB3,NOP2,ENO2,KLRD1,LRRC23,TPI1
Cytoband	12p13.31	12p13.31		3.527e-33	7.054e-32	3.527e-32	1.269e-31	20	83	FOXJ2,FAM66C,CLSTN3,ATN1,LPAR5,ACRBP,TAPBPL,C1RL,C12orf57,COPS7A,ACSM4,PIANP,CD4,PLEKHG6,PEX5,ING4,C3AR1,ADIPOR2,CD27-AS1,SPSB2
Cytoband	12p13.3	12p13.3		2.283e-23	4.567e-22	1.522e-22	5.476e-22	12	30	CACNA1C,PARP11,ANO2,C12orf4,PRMT8,VWF,IFFO1,CD9,GALNT8,NCAPD2,EMG1,GPRC5D
Cytoband	12p12.3	12p12.3		2.315e-18	4.631e-17	1.158e-17	4.165e-17	10	32	EPS8,SMCO3,GPR19,DERA,ARHGDIB,MGP,ERP27,STRAP,EMP1,C12orf60
Cytoband	12p13.2	12p13.2		1.706e-12	3.412e-11	6.824e-12	2.455e-11	8	48	LOC440084,LOH12CR2,MANSC1,GABARAPL1,PRB1,PRB3,LRP6,TNFRSF1A
Cytoband	12p13.32	12p13.32		1.719e-10	3.437e-09	5.729e-10	2.061e-09	5	12	LOC100128253,CRACR2A,THCAT155,LAG3,KCNA1
Cytoband	12p13.1	12p13.1		5.58e-09	1.116e-07	1.594e-08	5.736e-08	5	22	DDX47,FAM234B,APOLD1,HEBP1,GSG1
Cytoband	12p13.33	12p13.33		3.877e-05	0.0007754	9.692e-05	0.0003487	3	22	LRTM2,CACNA2D4,DCP1B
Cytoband	12p13-p12	12p13-p12		5.329e-05	0.001066	0.0001184	0.0004261	2	4	BCL2L14,PTPRO
Cytoband	12p11.22	12p11.22		0.0005771	0.01154	0.001154	0.004152	2	12	REP15,MANSC4
Cytoband	12p12	12p12		0.0006807	0.01361	0.001238	0.004452	2	13	ZNF384,BORCS5
Cytoband	12p13-p12.3	12p13-p12.3		0.003009	0.06019	0.004013	0.01444	1	1	GPRC5A
Cytoband	12p13.33-p13.32	12p13.33-p13.32		0.003009	0.06019	0.004013	0.01444	1	1	TSPAN9
Cytoband	12p13.1-p12	12p13.1-p12		0.003009	0.06019	0.004013	0.01444	1	1	CDKN1B
Cytoband	12p13.3-p13.1	12p13.3-p13.1		0.003009	0.06019	0.004013	0.01444	1	1	MRPL51
Cytoband	12p12.3-p12.1	12p12.3-p12.1		0.005992	0.1198	0.00749	0.02695	1	2	MGST1
Cytoband	12p13.3-p13.2	12p13.3-p13.2		0.01195	0.239	0.01406	0.05057	1	4	PTPRO
Cytoband	12p11	12p11		0.02669	0.5337	0.02965	0.1067	1	9	MRPS35
Gene Family	972	Proline rich proteins	genenames.org	0.0002167	0.0143	0.007822	0.03734	2	6	PRB1,PRB3
Gene Family	285	G protein-coupled receptors, Class C orphans	genenames.org	0.0003026	0.01997	0.007822	0.03734	2	7	GPRC5A,GPRC5D
Gene Family	492	Complement system|Sushi domain containing	genenames.org	0.0003555	0.02347	0.007822	0.03734	3	36	C1R,C1S,C3AR1
Gene Family	274	Potassium voltage-gated channels	genenames.org	0.0004866	0.03212	0.008029	0.03833	3	40	KCNA1,KCNA5,KCNA6
Gene Family	1179	Apolipoproteins|Sushi domain containing	genenames.org	0.001375	0.09077	0.01815	0.08667	3	57	C1RL,C1R,C1S
Gene Family	253	Calcium voltage-gated channel subunits	genenames.org	0.004468	0.2949	0.04914	0.2346	2	26	CACNA1C,CACNA2D4

## Sheet: Perturbed GE network
ToppGene results of the enrichment of genes from CD27 perturbed GE network.
Category	ID	Name	Source	p-value	q-value Bonferroni	q-value FDR B&H	q-value FDR B&Y	Hit Count in Query List	Hit Count in Genome	Hit in Query List
Pathway	M39843	Cancer immunotherapy by PD-1 blockade	MSigDB C2 BIOCARTA (v7.3)	0.0001405	0.04862	0.02266	0.1456	3	23	IFNG,PDCD1,CD274
Pathway	M54	IL12-mediated signaling events	MSigDB C2 BIOCARTA (v7.3)	0.0001635	0.05657	0.02266	0.1456	4	62	EOMES,IFNG,GZMA,GZMB
Pathway	M272	Downstream signaling in naïve CD8+ T cells	MSigDB C2 BIOCARTA (v7.3)	0.0001965	0.06799	0.02266	0.1456	4	65	EOMES,IFNG,GZMB,PRKCQ
Pathway	M5669	Natural killer cell mediated cytotoxicity	MSigDB C2 BIOCARTA (v7.3)	0.0003493	0.1209	0.03022	0.1941	5	137	IFNG,CD244,GZMB,HCST,NCR3
Pathway	M39363	Type II interferon signaling (IFNG)	MSigDB C2 BIOCARTA (v7.3)	0.00059	0.2041	0.04083	0.2623	3	37	IFNG,IRF1,IRF4
Pathway	M39786	Interactions between immune cells and microRNAs in tumor microenvironment	MSigDB C2 BIOCARTA (v7.3)	0.0007432	0.2572	0.0428	0.275	3	40	PDCD1,CD274,CCL5
Pathway	M3075	Granzyme A mediated Apoptosis Pathway	MSigDB C2 BIOCARTA (v7.3)	0.000866	0.2996	0.0428	0.275	2	10	GZMA,GZMB
Pathway	M60	Calcineurin-regulated NFAT-dependent transcription in lymphocytes	MSigDB C2 BIOCARTA (v7.3)	0.001051	0.3636	0.04545	0.292	3	45	IFNG,IRF4,PRKCQ
Cytoband	1p22.2	1p22.2		0.001666	0.1116	0.03487	0.167	2	29	GBP4,GBP5
Cytoband	6p25-p23	6p25-p23		0.002082	0.1395	0.03487	0.167	1	1	IRF4
Cytoband	9q22.32-q31.3	9q22.32-q31.3		0.002082	0.1395	0.03487	0.167	1	1	SEC61B
Cytoband	9q32-q34.11	9q32-q34.11		0.002082	0.1395	0.03487	0.167	1	1	RAB14
Gene Family	471	CD molecules|Tumor necrosis factor superfamily	genenames.org	9.131e-07	3.835e-05	3.835e-05	0.0001659	9	394	PDCD1,FCRL3,CD244,PLXNC1,CRTAM,CD274,CD180,GGT1,NCR3
Gene Family	214	Purinergic receptors P2X|Deafness associated genes	genenames.org	0.0001479	0.006213	0.003107	0.01344	2	7	P2RX1,P2RX7
Gene Family	590	Receptor Tyrosine Kinases|CD molecules|V-set domain containing|I-set domain containing|Immunoglobulin like domain containing	genenames.org	0.0009611	0.04037	0.01346	0.05822	4	163	PDCD1,CRTAM,CD274,NCR3
Gene Family	405	Apolipoproteins	genenames.org	0.001444	0.06066	0.01516	0.06561	2	21	APOL6,APOL3
Gene Family	592	Butyrophilins|V-set domain containing|C2-set domain containing	genenames.org	0.005192	0.2181	0.04361	0.1887	2	40	CRTAM,CD274
Gene Family	483	Chemokine ligands|Endogenous ligands	genenames.org	0.006534	0.2744	0.04574	0.1979	2	45	CCL5,CXCL11
Gene Family	198	Formyl peptide receptors	genenames.org	0.008058	0.3384	0.04835	0.2092	1	3	FPR1

## Sheet: CNV mediated GE network
ToppGene results of the enrichment of genes from CD27 CNV mediated GE network.
Category	ID	Name	Source	p-value	q-value Bonferroni	q-value FDR B&H	q-value FDR B&Y	Hit Count in Query List	Hit Count in Genome	Hit in Query List
Cytoband	12p13	12p13		3.715e-12	4.83e-11	4.83e-11	1.536e-10	6	66	FOXM1,PHB2,CDCA3,USP5,MLF2,TPI1
Cytoband	12p13.3	12p13.3		1.024e-06	1.331e-05	6.657e-06	2.117e-05	3	30	EMG1,PARP11,NDUFA9
Cytoband	12p13.31	12p13.31		2.265e-05	0.0002945	9.815e-05	0.0003121	3	83	PEX5,ADIPOR2,COPS7A
Cytoband	12p12.3	12p12.3		0.0002064	0.002683	0.0006708	0.002133	2	32	WBP11,STRAP
Cytoband	2p22-p21	2p22-p21		0.005297	0.06886	0.01291	0.04105	1	8	CAD
Cytoband	12p11	12p11		0.005957	0.07744	0.01291	0.04105	1	9	DDX11
Cytoband	12p12	12p12		0.008594	0.1117	0.01596	0.05075	1	13	ZNF384
Cytoband	4q21.21	4q21.21		0.009909	0.1288	0.0161	0.05121	1	15	ANTXR2
Cytoband	12p13.33	12p13.33		0.0145	0.1885	0.02095	0.06661	1	22	FBXL14
Cytoband	19q13.11	19q13.11		0.03074	0.3996	0.03996	0.1271	1	47	PDCD2L
Cytoband	2p21	2p21		0.04227	0.5495	0.04995	0.1589	1	65	KCNG3
Gene Family	293	Adiponectin receptors|Progestin and adipoQ receptor family	genenames.org	0.001758	0.03868	0.03868	0.1428	1	2	ADIPOR2
Gene Family	1294	SPOUT methyltranferase domain containing	genenames.org	0.007015	0.1543	0.04668	0.1723	1	8	EMG1
Gene Family	932	COP9 signalosome	genenames.org	0.007889	0.1736	0.04668	0.1723	1	9	COPS7A
Gene Family	930	Progestin and adipoQ receptor family	genenames.org	0.009634	0.2119	0.04668	0.1723	1	11	ADIPOR2
Gene Family	957	Peroxins	genenames.org	0.01398	0.3076	0.04668	0.1723	1	16	PEX5
Gene Family	684	Poly(ADP-ribose) polymerases	genenames.org	0.01485	0.3267	0.04668	0.1723	1	17	PARP11
Gene Family	1167	INO80 complex |DNA helicases	genenames.org	0.01485	0.3267	0.04668	0.1723	1	17	DDX11
