# Supplementary material for: Immune-Omics Networks of CD27, PD1, and PDL1 in Non-Small Cell Lung Cancer
Source: Cancers (Basel). 2021 Aug 26;13(17):4296. doi: 10.3390/cancers13174296 (PMC8428355; doi:10.3390/cancers13174296)
Supplement: Supplementary file 1 [file cancers-13-04296-s001.zip › S3.xlsx]

## Sheet: Cancer
Interactions of CD27 with other molecules in cancer, generated with IPA.
From Molecule(s)	Relationship Type	To Molecule(s)	Catalyst(s)
CD27	activation	Jnk
CD27	activation	NFKB1
CD27	activation	NFkB (complex)
CD27	protein-protein interactions	ACTN2
CD27	protein-protein interactions	ADCY9
CD27	protein-protein interactions	ATP2B3
CD27	protein-protein interactions	BIRC2
CD27	protein-protein interactions	C1GALT1
CD27	translocation	NFKB2
CD59	protein-protein interactions	CD27
CD70	protein-protein interactions	CD27
CRELD1	protein-protein interactions	CD27
CTNNA2	protein-protein interactions	CD27
ELAVL1	protein-RNA interactions	CD27
FAM241A	protein-protein interactions	CD27
GNB2	protein-protein interactions	CD27
GOLGA5	protein-protein interactions	CD27
HDAC5	expression	CD27
HMGB1	protein-protein interactions	CD27
HRAS	protein-protein interactions	CD27
MYH9	protein-protein interactions	CD27
POU5F1	expression	CD27
PROCR	protein-protein interactions	CD27
SAAL1	protein-protein interactions	CD27
SCAMP1	protein-protein interactions	CD27
SEMG2	protein-protein interactions	CD27
SIVA1	protein-protein interactions	CD27
SLC19A2	protein-protein interactions	CD27
TMEM214	protein-protein interactions	CD27
TMEM67	protein-protein interactions	CD27
TNFSF8	protein-protein interactions	CD27
TRAF1	protein-protein interactions	CD27
TRAF2	protein-protein interactions	CD27
TRAF2	regulation of binding	CD27
TRAF3	protein-protein interactions	CD27
TRAF5	protein-protein interactions	CD27
TTYH3	protein-protein interactions	CD27
UHRF2	protein-protein interactions	CD27
actinomycin D	expression	CD27
cytokine	expression	CD27

## Sheet: Inflammatory disease
Interactions of CD27 with other molecules in inflammatory disease, generated with IPA.
From Molecule(s)	Relationship Type	To Molecule(s)	Catalyst(s)
CD27	activation	Jnk
CD27	activation	NFKB1
CD27	activation	NFkB (complex)
CD27	protein-protein interactions	ADCY9
CD27	protein-protein interactions	BIRC2
CD27	protein-protein interactions	C1GALT1
CD27	translocation	NFKB2
CD59	protein-protein interactions	CD27
CD70	protein-protein interactions	CD27
COQ8B	protein-protein interactions	CD27
ELAVL1	protein-RNA interactions	CD27
GNB2	protein-protein interactions	CD27
HMGB1	protein-protein interactions	CD27
HRAS	protein-protein interactions	CD27
MYH9	protein-protein interactions	CD27
POU5F1	expression	CD27
PROCR	protein-protein interactions	CD27
TNFSF8	protein-protein interactions	CD27
TRAF1	protein-protein interactions	CD27
TRAF2	protein-protein interactions	CD27
TRAF2	regulation of binding	CD27
TRAF3	protein-protein interactions	CD27
TRAF5	protein-protein interactions	CD27
cytokine	expression	CD27

## Sheet: Immunological disease
Interactions of CD27 with other molecules in immunological disease, generated with IPA.
From Molecule(s)	Relationship Type	To Molecule(s)	Catalyst(s)
CD27	activation	Jnk
CD27	activation	NFKB1
CD27	activation	NFkB (complex)
CD27	protein-protein interactions	ACTN2
CD27	protein-protein interactions	BIRC2
CD27	protein-protein interactions	CDX-1127
CD27	translocation	NFKB2
CD59	protein-protein interactions	CD27
CD70	protein-protein interactions	CD27
COQ8B	protein-protein interactions	CD27
CTNNA2	protein-protein interactions	CD27
ELAVL1	protein-RNA interactions	CD27
GNB2	protein-protein interactions	CD27
HDAC5	expression	CD27
HMGB1	protein-protein interactions	CD27
HRAS	protein-protein interactions	CD27
MYH9	protein-protein interactions	CD27
POU5F1	expression	CD27
PROCR	protein-protein interactions	CD27
SLC19A2	protein-protein interactions	CD27
TNFSF8	protein-protein interactions	CD27
TRAF1	protein-protein interactions	CD27
TRAF2	protein-protein interactions	CD27
TRAF2	regulation of binding	CD27
TRAF3	protein-protein interactions	CD27
TRAF5	protein-protein interactions	CD27
actinomycin D	expression	CD27
cytokine	expression	CD27
