# Supplementary material for: Immune-Omics Networks of CD27, PD1, and PDL1 in Non-Small Cell Lung Cancer
Source: Cancers (Basel). 2021 Aug 26;13(17):4296. doi: 10.3390/cancers13174296 (PMC8428355; doi:10.3390/cancers13174296)
Supplement: Supplementary file 1 [file cancers-13-04296-s001.zip › S4.xlsx]

## Sheet: Genelists
	Layer 1 genes							Layer 2 genes
	Genes having association with CD27 and CD274 in GSE31800		Genes having association with CD27&PDCD1 or CD27&CD274 in both patient cohorts (GSE31800 and GSE28582)		Genes having association with CD27&PDCD1 or CD27&CD274 in GSE31800			Genes having association with two or more target genes in both patient cohorts (GSE31800 and GSE28582)
	CNV level		GE level		CNV mediated GE level			CNV level		GE level		CNV mediated GE level
	ACADSB		A2M		DRICH1			ANKRD22		ALG10		AGBL1
	AK5		ABHD14A		IGLL1			AMBRA1		ANKRD18B		DUSP16
	ALDH3B1		CENPS		RGL4			ARHGAP1		ANXA4		AKAP13
	ARX		APOL3		NUDT4B			ATG13		ARID4A		DDX11
	BUB3		APOL6		ATN1			CKAP5		ARNT		KPNA3
	CDH7		ARPC1B		ENO2			CLEC9A		ASH1L		BTG2
	CHST15		ARRB1		EZH2			DDX11		ATP1A1		CACNA1S
	CLEC2D		ATP1B4		HDAC4			F2		ATP9B		CNST
	CLECL1		ATP9B		LMOD1			HARBI1		BFSP2		CSRP1
	CPXM2		BTK		TGFB2			OVOS2		BGLAP		DNAH14
	DMD		C3		EFR3A			STYK1		BIRC5		LGR6
	FAM47A		CAPG		HHLA1			ZNF408		C12orf10		PRRX1
	FAM86C2P		CAPN8		KCNQ3			ALDH3B1		C20orf195		SPATA17
	GPD1L		CCL5		LRRC6			BANF1		CCDC58		SYT2
	GPR26		CD200		MYC			CATSPER1		CD58		TEKT2
	IL1RAPL1		CD247		PHF20L1			CDK2AP2		CDC25C		UBR4
	KLRB1		CD27		SLA			CHKA		CDCA3		REREP3
	LINGO1		CD274		ST3GAL1			CHST15		CELSR1		APPL2
	LOC374443		CD80		TG			CST6		CPNE5		CKLF
	MBOAT2		CGN		TMEM71			EIF1AD		CTSH		GUCY1A2
	NDUFS8		CLEC12A		TRAPPC9			KMT5B		DARS2		KATNAL2
	OR4K1		CLIC6		ZFAT			LRFN4		DBF4		NOC2L
	OR4K2		COL4A3		KCNMB2			NDUFS8		DDX21		PTGDR
	OR4K5		CSPP1		NAALADL2			NUP98		DERL3		TMTC1
	OR4N2		CTSC		NDST4			PC		DPEP2
	OVOS		CTSH		UGT8			PITPNM1		DPPA2
	PCYT1B		CTSS					RCE1		DSG3
	PDK3		CXCL11					SART1		DYNLRB2
	PIGK		CXCL6					TCIRG1		FAM60A
	POLA1		CALHM6					UNC93B1		FCER1A
	PSG11		FCGR1B							FGD1
	PSG2		FGFBP1							FGF1
	PSG9		FGFRL1							FOXA2
	SUPT20HL1		FNDC3B							FOXP1
	TCIRG1		FOSL1							FSD1
	TMEM47		FOXA3							GRAMD2
	UNC93B1		FPR1							HELLS
	ZNF236		FUCA2							HFE
			GBP5							HNF4A
			GPR55							IL6R
			GZMH							INVS
			HCST							ITFG3
			HLA-F							ITGAX
			HMX1							KNTC1
			IFNG							KRT6A
			IL10RA							LAPTM4A
			IRF1							LMNB2
			ITGAX							LOC440117
			KHDC4							LONRF3
			VIRMA							LYN
			LILRB2							MPEG1
			LIX1L							MTHFD2
			LY75							MYO1F
			MAN2B1							NAV2
			MBIP							NOD2
			MKRN3							NUAK2
			MYD88							OLR1
			NCF1							OS9
			NKG7							PARD3B
			P2RY13							PBXIP1
			PDCD1							PHACTR3
			PGM3							PHB2
			PICK1							POLQ
			PLCH1							POLR1B
			PML							PPRC1
			PRDM1							PRDX3
			PRKAB1							PRO2214
			RASGRP4							PSRC1
			RUNX3							RAB7B
			S100A2							RACGAP1
			SELENOM							RBKS
			SLAMF7							RHBDF1
			SLC12A2							RNF138
			SLC44A4							RPS24
			SPP1							RRM1
			ST3GAL5							S100A6
			SUSD3							SEPP1
			SYNJ1							SERPIND1
			TDO2							SHROOM1
			TGM5							SLC27A1
			TMCO4							SLC44A4
			TPT1							SLC4A5
			TTC16							SMARCB1
			URM1							SMPDL3B
			VASP							SNORD36A
			WIPI1							SSBP1
			ZNF671							STAT3
			ZSCAN22							SUV39H2
										TEKT2
										TIAL1
										TLR2
										TMEM100
										TRAF3IP1
										TRIM29
										TRUB1
										TSC22D3
										UBE2NL
										VASP
										WIPI1
										YPEL3
										ZNF695
										A2M
										AAK1
										ABCA13
										ABHD14A
										ACAA2
										ACADL
										ACADS
										ADAM23
										ADH7
										AIFM1
										AKAP8L
										AKR1C1
										AKR1C2
										AKR1C3
										ALDH3A1
										ANXA8
										AP1B1
										APCS
										APITD1
										APLP1
										APOL3
										APOL6
										ARFIP1
										ARHGAP26
										ARHGEF10L
										ARPC1B
										ARRB1
										ASCC2
										ATP1B4
										AXL
										BCL6
										BLNK
										BNC1
										BRPF3
										BTK
										C10orf54
										C15orf32
										C15orf41
										C16orf54
										C18orf25
										C1QA
										C1QB
										C1QC
										C20orf85
										C3
										C3AR1
										C5orf24
										CAMK1G
										CAPG
										CAPN1
										CAPN8
										CASC1
										CASP9
										CCDC22
										CCL5
										CCL7
										CCR1
										CCR5
										CCR7
										CD180
										CD19
										CD200
										CD244
										CD247
										CD27
										CD274
										CD3E
										CD4
										CD80
										CDKN2A
										CES1
										CGN
										CHRM3
										CLCA2
										CLCN3
										CLEC12A
										CLEC2B
										CLIC6
										COL20A1
										COL4A3
										COL5A2
										CORT
										CPA3
										CPNE8
										CRIM1
										CRTAM
										CSF2RB
										CSPP1
										CTSC
										CTSO
										CTSS
										CTSZ
										CXCL11
										CXCL5
										CXCL6
										CXorf21
										CXXC5
										CYP27C1
										DACT3
										DDX58
										DEFB105A
										DENND2C
										DGAT1
										DISP1
										DNAL1
										DOK3
										DSC3
										EAF2
										EGLN3
										EHD3
										EMILIN2
										EOMES
										EPAS1
										ERH
										EVI2A
										EVI2B
										EYA2
										FAM26F
										FAM3B
										FCGR1B
										FCRL5
										FGFRL1
										FLJ32255
										FNDC3B
										FOLR2
										FOSL1
										FOXA3
										FPR1
										FRMD6
										FUCA2
										FXYD5
										FZD10
										GBP4
										GBP5
										GBP6
										GGT1
										GIMAP1
										GIMAP7
										GIMAP8
										GINS1
										GNAO1
										GNAT2
										GPR114
										GPR171
										GPR55
										GPR65
										GPX2
										GRAP2
										GRK6
										GSTA1
										GSTO1
										GUCY1B2
										GZMA
										GZMB
										GZMH
										GZMK
										HAMP
										HCG11
										HCST
										HLA-DQA1
										HLA-F
										HMX1
										HOXA6
										HSPB2
										ICA1
										ICAM3
										IFNG
										IGLJ3
										IL10RA
										IL21R
										IRF1
										IRF4
										ITGA6
										JAG1
										KCNA2
										KCNJ2
										KCTD3
										KIAA0125
										KIAA0907
										KIAA1429
										KIAA1755
										KLHL13
										KLHL6
										KRTAP4-7
										LAIR1
										LCK
										LEMD1
										LILRB2
										LIX1L
										LOC254057
										LOC257152
										LOC283045
										LOC283585
										LOC286121
										LOC400620
										LRRC23
										LRRC25
										LRRC4
										LSR
										LY75
										MAD1L1
										MAN2B1
										MAP3K3
										MBIP
										MCM2
										MED6
										METRNL
										MFAP1
										MIER1
										MIER3
										MKNK1
										MKRN3
										MLLT4
										MMP1
										MMP24
										MMP25
										MRPL41
										MS4A4A
										MSLN
										MTAP
										MUC4
										MVK
										MYD88
										MYO9B
										NCF1
										NCKAP1L
										NEIL1
										NEK9
										NFS1
										NINJ2
										NIP7
										NKG7
										NTHL1
										NUDT12
										OCLN
										OSTF1
										P2RX1
										P2RX7
										P2RY13
										PABPN1
										PAPPA2
										PARD6B
										PARN
										PCDHB2
										PCLO
										PCNA
										PDCD1
										PGBD2
										PGM3
										PHLDB2
										PI4K2B
										PIM2
										PJA2
										PKN2
										PKP1
										PLA2G2D
										PLCH1
										PLEK
										PLEKHF1
										PLEKHF2
										PLXNC1
										PML
										PMPCB
										PNOC
										PRDM1
										PRDM2
										PRKAB1
										PRKCQ
										PRKD1
										PRRX1
										PTPRC
										RAB14
										RAB9B
										RASGRP4
										REEP3
										RELT
										RENBP
										REXO4
										RGL3
										RGS17
										RHOQ
										RPL19
										RPS28
										RUNX3
										S100A2
										SAMD8
										SAMSN1
										SCOC
										SDSL
										SEC61B
										SECISBP2
										SELM
										SERPINB13
										SERPINB5
										SERPING1
										SH2D1A
										SIGLEC10
										SIT1
										SLAMF7
										SLAMF8
										SLC12A2
										SLC12A3
										SLC15A4
										SLC16A9
										SLC1A3
										SLC4A2
										SLC9A3R1
										SMAD5
										SNHG7
										SNRPB
										SNRPE
										SNRPN
										SOCS3
										SOSTDC1
										SP140
										SP3
										SPP1
										SPPL2A
										SRD5A1
										SREBF2
										SRGN
										SSNA1
										ST7L
										STARD5
										STC1
										STX17
										SUSD3
										SYNJ1
										TBXAS1
										TDO2
										TDRKH
										TGM5
										TMEM176B
										TMEM45B
										TNFAIP8L2
										TNFRSF17
										TNFRSF1B
										TNFRSF8
										TNFSF4
										TNXB
										TPD52L1
										TPT1
										TRAP1
										TRIM22
										TRIM32
										TRPV4
										TTC16
										TYROBP
										UBAC2
										UBASH3A
										UBQLN4
										UBR1
										UCHL1
										UGT1A6
										UPF2
										URM1
										VCAM1
										VCAN
										WSB2
										XCL1
										XKRX
										ZBED2
										ZC3HC1
										ZDHHC15
										ZNF671
										ZNF720
										ZNF80
										ZSCAN22
										ABCA1
										ABI3
										ACAD8
										ACADVL
										ADPRH
										AFF4
										AIM1
										AKR1B10
										ALDH1B1
										ALOX5AP
										ANAPC4
										ANGEL1
										ANKFN1
										ANXA2P2
										APOBEC3A
										APOBEC3G
										APOL1
										AQP1
										ARHGEF1
										ARPC4
										ARSA
										ASF1B
										ATP6V0A1
										ATP8B4
										B3GNT2
										B3GNT8
										BANP
										BCDIN3D
										BIRC3
										BRD8
										BST2
										C12orf29
										C15orf48
										C19orf24
										C1orf210
										C3orf38
										C9orf152
										CBFA2T2
										CBLC
										CBLN4
										CCDC109B
										CCDC24
										CCL19
										CCNJL
										CD109
										CD207
										CD55
										CD63
										CD86
										CD8A
										CDCP1
										CDH3
										CDKN1A
										CEP55
										CFL1
										CHODL
										CIAO1
										CLEC4E
										CPAMD8
										CPD
										CRYM
										CSE1L
										CSF1R
										CSF2RA
										CTSD
										CX3CL1
										CYP2C18
										DDX17
										DEFB127
										DHX15
										DIS3L2
										DLG4
										DLX4
										DNALI1
										DST
										DUSP11
										DUSP5
										DUSP7
										DUSP9
										DYNC2LI1
										DYNLT3
										E2F7
										EHD1
										EHD2
										ELMOD2
										EME1
										EMP3
										ENTPD1
										EPSTI1
										FAF1
										FAM83B
										FANCB
										FASLG
										FAT2
										FBLIM1
										FBXO38
										FGFBP1
										FHOD1
										FHOD3
										FLJ36840
										FLT3
										FOLR1
										FUT11
										GADD45A
										GGA2
										GJB5
										GPNMB
										GPR115
										GPR161
										GPR87
										GPX7
										GRK4
										GTDC1
										HAPLN2
										HCP5
										HERC5
										HLA-B
										HLA-C
										HMBOX1
										HOXC10
										HP1BP3
										HUNK
										ICAM1
										IFIH1
										IFITM1
										IFNAR2
										IFNGR1
										IL18
										IL1RN
										IQGAP1
										IRF2BP2
										IRF6
										IRS2
										ITGA8
										ITGAM
										ITGB2
										ITGB4
										ITGB7
										IVL
										JAK2
										KCNH2
										KIAA0020
										KIF23
										KIF3A
										KRT16
										KRT5
										LACTB
										LCP2
										LHFPL2
										LILRB4
										LIMA1
										LIN7A
										LITAF
										LLGL2
										LOC158960
										LOC340340
										LOC400794
										LOC441124
										LOC729652
										LPIN3
										LRRC31
										LSP1
										LST1
										LTB
										LY6K
										LYPD3
										LYPD6
										MAFB
										MARCKS
										MCC
										MCTP2
										MGST2
										MICALL1
										MLLT6
										MMP27
										MMP9
										MORC4
										MRAS
										MT1X
										MUC16
										MX1
										NCF2
										NFATC4
										NFIA
										NFX1
										NOL12
										NOSTRIN
										NPC1
										NRIP2
										OAS2
										OCLM
										OLFML3
										P4HA3
										PARP9
										PARVA
										PCCB
										PCDHB9
										PCP2
										PDE1B
										PDE7A
										PDGFRA
										PGAM1
										PGLYRP3
										PICK1
										PLAU
										PLAUR
										PLEKHA6
										PLP2
										PLSCR1
										PNRC1
										POF1B
										PON3
										PORCN
										POU6F2
										PPP1R14D
										PPP2R2C
										PREPL
										PRKCE
										PRKCI
										PRMT8
										PSAT1
										PSMB8
										PSMC3
										PSME1
										PTAFR
										PTGFRN
										PTPLAD2
										PTPRO
										RAB26
										RAB31
										RAB32
										RAC2
										RAD17
										RAP2B
										RAVER1
										RB1
										RBM42
										RELB
										RGL1
										RHOB
										RHOH
										RP2
										RPL37A
										RPS18
										S100A8
										SAC3D1
										SAMD10
										SDCCAG3
										SEPHS2
										SERPINB1
										SERPINB9
										SERPINE1
										SERTAD1
										SFTPC
										SH3BGRL3
										SH3RF2
										SIRPA
										SIX1
										SLC12A4
										SLC14A2
										SLC15A3
										SLC2A14
										SLC30A3
										SMAD7
										SMC2
										SMG6
										SNX10
										SNX7
										SORBS2
										SOX15
										SP5
										SPI1
										SPN
										SPRR1B
										SPRYD4
										SRM
										ST3GAL5
										ST6GALNAC1
										STAC
										STEAP4
										SUMO1
										SUOX
										SYT7
										SYVN1
										TAF1C
										TAF4B
										TAP2
										TAS2R7
										TBC1D10A
										TBC1D8B
										TGFB1
										THAP10
										THRA
										TLR1
										TM6SF1
										TMC1
										TMCO4
										TMEM186
										TMEM40
										TMPO
										TNFAIP3
										TNS4
										TPBG
										TREML4
										TRIM24
										TRIM41
										TRIM46
										TRIM52
										TSPAN8
										TUBB6
										TUFM
										UBA52
										UNC13D
										USP21
										VANGL2
										VAX2
										WDR6
										WDR72
										WDR82
										WISP1
										WT1
										XRCC6
										ZC3H7A
										ZCCHC11
										ZMYND15
										ZNF140
										ZNF26
										ZNF311
										ZNF432
										ZNF616
										ZNF626
										ABAT
										ABCC1
										ABCC6
										ACTL6A
										ACVR1C
										ADAM15
										ADAM8
										AGBL5
										AGPAT5
										AGR2
										AHI1
										AHRR
										AKT2
										ALDH1L2
										ALDH3B1
										ALOXE3
										ALPK3
										AMOT
										ANKRD10
										ANKRD13A
										ANKRD13D
										ANKRD26
										ANKRD36
										AP2A2
										ARHGAP19
										ARHGDIB
										ARHGEF19
										ARL4D
										ARL6IP1
										ARL6IP6
										ARRDC2
										ART1
										ARTN
										ATF7IP
										ATG7
										ATP11A
										AVPR2
										B3GNT7
										BAG3
										BATF2
										BLMH
										BRMS1
										BUB1B
										C12orf4
										C14orf142
										C1QTNF9
										C21orf91
										C3orf58
										C8orf31
										C9orf16
										C9orf89
										CA9
										CALCOCO1
										CALML3
										CAPN13
										CASC4
										CASP10
										CAV1
										CAV2
										CBR3
										CBWD5
										CCDC103
										CCDC125
										CCDC57
										CCDC84
										CCDC86
										CCDC91
										CCNE1
										CCNL2
										CD34
										CDC42EP2
										CDK5R1
										CDKL2
										CDKN2D
										CENPE
										CENPM
										CEP70
										CHRND
										CILP
										CILP2
										CIRH1A
										CIT
										CIZ1
										CKAP2
										CLC
										CLIC5
										CLINT1
										CLN8
										CLSPN
										COG1
										COL17A1
										COL4A6
										COL7A1
										COMMD2
										COPA
										CSTA
										CWF19L2
										CXorf57
										CYP2S1
										DAAM2
										DAPL1
										DDIT4
										DDX5
										DEPDC1B
										DERL1
										DFNA5
										DGKD
										DHX58
										DIP2B
										DLG2
										DLX5
										DLX6
										DMPK
										DNAH3
										DNAJB11
										DNMT3A
										DRG1
										DSN1
										DYNC1I2
										ECT2
										EDARADD
										EFCAB4A
										ELOVL4
										EMG1
										ENC1
										ENPP3
										EPB41L5
										EPC2
										ERC2
										ERG
										ESM1
										ETHE1
										EXOC8
										F2RL3
										FA2H
										FAM109A
										FAM20B
										FAM69B
										FAM83D
										FAM83F
										FANCE
										FCHO2
										FEZ1
										FGF11
										FOXD1
										FOXD4L1
										FOXE1
										FOXJ1
										FOXK1
										FOXM1
										FSBP
										FSCN1
										FST
										FTO
										FUK
										FZR1
										GABRR1
										GALNT11
										GALNT7
										GCLC
										GCLM
										GDF15
										GGT6
										GJB3
										GJB6
										GLG1
										GPBP1L1
										GPC1
										GPD1L
										GPI
										GPR137C
										GPR158
										GRAMD3
										GRHL3
										GSG2
										GTSE1
										GUCY2D
										HDHD2
										HECA
										HECW2
										HIATL2
										HIST1H1C
										HIST1H2AE
										HIST1H2BG
										HIST1H2BJ
										HIST2H2BE
										HIST2H4A
										HM13
										HMGA2
										HMHA1
										HORMAD2
										HOXD10
										HPCAL1
										HPYR1
										HSD17B11
										HSD17B4
										HTR3A
										HYI
										ICAM2
										IFIT1
										IFT172
										IGF2BP3
										IGSF11
										IGSF6
										IL1RAP
										IL7
										ISCU
										ISOC1
										ITGA9
										ITPR3
										JMJD1C
										JTB
										KBTBD11
										KCNA5
										KCTD1
										KCTD13
										KIAA1324
										KIAA1524
										KIAA1958
										KIF2C
										KIFC1
										KLF4
										KRT13
										KRT17
										LAP3
										LDLRAD3
										LDOC1
										LOC285191
										LOC286083
										LOC440149
										LOC440173
										LOC647070
										LOC728805
										LONRF2
										LPIN2
										LRP8
										LRRC8A
										LRRC8C
										LRRIQ1
										LUZP1
										LYSMD1
										MAP7D1
										MAP7D2
										MCM3
										MCM5
										ME1
										MED4
										MEF2D
										MESP1
										METAP1
										METTL7A
										MGRN1
										MIF4GD
										MKKS
										MLLT11
										MLPH
										MRPL51
										MUC3B
										MYBL2
										NBPF10
										NBPF11
										NCAPD3
										NCOA2
										NDUFA2
										NDUFA4L2
										NDUFS6
										NEK8
										NELL2
										NIT1
										NKX3-1
										NPAS2
										NR2F6
										NR3C2
										NRARP
										NTRK2
										NXPH4
										OCEL1
										OCIAD1
										OGT
										OSBPL3
										P2RY1
										PACSIN2
										PAM
										PAPOLA
										PARD6G
										PCDH12
										PCMTD1
										PCNP
										PCOLCE2
										PCP4L1
										PDCL
										PDDC1
										PDLIM4
										PDPN
										PERP
										PHGDH
										PHPT1
										PIAS3
										PIK3CA
										PKP2
										PLEKHA1
										PLEKHB1
										PLEKHB2
										PLEKHH2
										POLE2
										POLR3B
										POPDC3
										PPARG
										PPIH
										PPP1R1B
										PPP1R3F
										PPTC7
										PRDM16
										PRIMA1
										PRKACB
										PRO1483
										PRR11
										PRSS21
										PSMD11
										PTHLH
										PTPN14
										PTPN4
										PTPRZ1
										PVRL1
										RAB30
										RAPGEFL1
										RASGRP1
										RBP1
										RDX
										RECQL
										RERE
										RFC3
										RFC4
										RFWD3
										RHBDD3
										RHOU
										RIMS2
										RIPK3
										RNF14
										RNF148
										RNF170
										ROBO2
										RPL18
										RPL39L
										RPS6KA2
										RRAS2
										S100A7
										SAP130
										SCGB1A1
										SEMA3E
										SGOL1
										SH3BP1
										SIAH2
										SIRT3
										SIRT7
										SLAIN1
										SLAMF1
										SLC16A1
										SLC25A14
										SLC25A16
										SLC25A32
										SLC25A37
										SLC25A40
										SLC25A45
										SLC2A1
										SLC2A11
										SLC30A5
										SLC31A2
										SLC34A2
										SLC37A2
										SLC7A5
										SLCO2A1
										SMA4
										SMOC2
										SMS
										SNED1
										SNORA70
										SOX2
										SPINK1
										SPRED1
										SPRR1A
										SRXN1
										SSR2
										SSX2IP
										STX11
										STXBP2
										SUCLG2
										SULT1C2
										SUMO4
										TAF1A
										TAPT1
										TAS2R39
										TBC1D16
										TENC1
										TFF3
										TFRC
										THAP6
										THBD
										THOC5
										TJP3
										TLR6
										TM2D2
										TMEM109
										TMEM117
										TMEM14B
										TMEM158
										TMEM173
										TMEM92
										TMPRSS6
										TMTC3
										TOP2A
										TOX3
										TP53BP2
										TPX2
										TRIAP1
										TRIM5
										TSKU
										TSPAN3
										TTC13
										TTLL12
										UBE2L6
										ULBP2
										UNC5CL
										USP29
										VIL1
										VIP
										VPS11
										VPS37A
										VPS45
										VSNL1
										WARS
										WDR25
										XK
										YPEL1
										YY1AP1
										ZFYVE26
										ZIC2
										ZIC5
										ZMAT1
										ZNF281
										ZNF365
										ZNF416
										ZNF540
										ZNF697
										ZNF747
										ZNF75A
										ZRANB2
										ZYX
										ADAM20
										ADAMDEC1
										ALG13
										ANKRD44
										APBB1
										APEX2
										APOBEC3B
										APOE
										AQP9
										ARHGAP9
										ARL5A
										ARNT2
										ARPC2
										ATP5S
										ATP6AP2
										ATXN3
										B3GNT4
										BCL2A1
										C1orf162
										C9orf163
										CACNA1C
										CALCRL
										CARD8
										CASP7
										CBL
										CCDC13
										CCDC43
										CCND2
										CD14
										CD300C
										CD300LB
										CD37
										CD40
										CD68
										CD72
										CGREF1
										CHL1
										CKMT1B
										CLEC4A
										CMBL
										CRKL
										CSTF3
										CTSF
										CXCR3
										D2HGDH
										DAD1
										DCLRE1B
										DCTN6
										DDX31
										DKFZP434H168
										DNAJB2
										DNM3
										EEF1G
										EFCAB2
										EFS
										EIF2B3
										FCGRT
										FGD3
										GGPS1
										GM2A
										GOLGA4
										GOLT1A
										GPR135
										GPR15
										GPR84
										GSTK1
										GYPE
										HAVCR2
										HCK
										HDAC9
										HSD17B10
										HSDL2
										IAH1
										IL4I1
										IMPDH2
										ITK
										KCNJ11
										KCTD14
										KIAA0355
										KLHL8
										KRT15
										LILRA4
										LILRB1
										LIPE
										LIPH
										LMBRD1
										LOC374443
										LRRC34
										LSM3
										LY86
										MDM4
										METTL7B
										MFHAS1
										MGC70870
										MIB1
										MRPS2
										MS4A7
										MSR1
										NARFL
										NARS
										NCF4
										NECAP1
										NECAP2
										NFAM1
										NMNAT2
										NPL
										NR2E3
										OGG1
										PEX6
										PIK3AP1
										PILRA
										PLAGL1
										PNKD
										POLE3
										POLR2F
										POMP
										PRPS2
										PSMB7
										PSMF1
										PTPRJ
										RBM18
										RBM39
										RCAN2
										RGPD6
										RHOG
										RPGRIP1
										RPL11
										RPL32
										RPS12
										RPS21
										SCIN
										SEMA5A
										SFT2D2
										SIGLEC1
										SIGLEC5
										SIGLEC9
										SLAMF6
										STAT4
										STK33
										STYXL1
										SUMO2
										SYNE1
										TACC3
										TBC1D1
										TCF20
										TCRB
										TFPI2
										TLE6
										TLR8
										TMEM69
										TSPAN4
										TTC9
										UBE2F
										USP34
										UXT
										VIPR2
										WNT10A
										YPEL4
										ZFP36L1
										ZFP36L2
										ZMYM1
										ZNF148
										ZRANB1
										ZSWIM4
										ABCA4
										ARMCX4
										ATXN10
										C10orf88
										C20orf27
										C9orf41
										CGGBP1
										CHFR
										CIDEA
										CKS2
										CNN3
										DUSP13
										EIF4H
										ELF3
										ERF
										FAM109B
										FBL
										FMO5
										HLA-DRB4
										ICAM4
										IRAK1BP1
										LEMD2
										LMO3
										MST1R
										MYC
										MYO15A
										NALCN
										NANP
										NPHS1
										NSMAF
										PCSK1N
										PPOX
										PRKAG1
										PTDSS1
										PTPRM
										PUM1
										QTRTD1
										RNF185
										RPL4
										RPL7A
										SEMG2
										SIPA1
										SLC25A26
										STAM2
										STAT2
										STK32A
										SYTL3
										TBCCD1
										TCEAL1
										TMEM38B
										TRAM1
										TRIP10
										TYK2
										ZNF528
										ZNF579
										ADAMTS4
										COPZ2
										FAM84A
										GFM1
										IFNAR1
										NMD3
										TMEM54
										WFDC2
										ZNF552
										ABCC3
										ABCG5
										ANG
										BLM
										C19orf60
										C2orf54
										C3orf18
										CAP2
										DDX49
										DOCK6
										EBP
										FANCI
										GMPS
										HECTD2
										IL27RA
										INSIG2
										KHSRP
										LAMB2
										MAGOH
										NUF2
										RAD51
										RNF135
										RNPEPL1
										SH3RF1
										TXNL4B
										ZNF608
										ACVR1
										ANKRD49
										CD46
										CFHR5
										COX11
										COX19
										DPM2
										EIF2AK3
										ELK1
										FLJ41757
										GPATCH8
										HMGN3
										KLHL15
										MRPS14
										MRPS25
										NAGK
										OSBPL11
										PCDH20
										PRKAR1A
										PRLR
										SERPINA10
										SLC25A33
										SURF4
										SWAP70
										TIGD1
										TMEM110
										TRIB3
										WTIP
										ZADH2
										ZDHHC6
										ZNF770
										CTBS
										ITGA11
										PDZD11
										SEC61A2
										SPRYD3

## Sheet: Tests
The test results of Cox-model and t-tests
	Gene	Cox-model				t-test
		CutoffPoint	p-value	HR	95%CI	FoldChange(short/long)	p-value
	ABCA1	15.2319	0.0155234	1.65611	[1.1006, 2.4919]	1.0302	0.0132789
	ADAMTS4	23.16	0.00976992	2.14046	[1.2017, 3.8125]	1.0185	0.0132959
	AQP9	7.78215	0.0178547	1.71623	[1.0977, 2.6834]	1.0622	0.0278649
	ATG7	18.8528	0.00285047	2.61058	[1.3898, 4.9036]	1.0185	0.0193293
	CCDC103	1.81666	0.022481	1.78776	[1.0855, 2.9444]	1.0171	0.0337417
	CCDC22	9.3833	0.0299967	0.367695	[0.149, 0.9077]	0.9749	0.0421656
	CPNE8	17.3379	0.0100112	1.78171	[1.148, 2.7652]	1.0441	0.0441985
	DDX21	47.2927	0.00150419	1.98223	[1.2991, 3.0245]	1.0243	0.0362272
	EIF2AK3	19.3661	0.0214922	0.619589	[0.412, 0.9318]	0.9809	0.049143
	F2RL3	0.942068	0.0156657	1.65192	[1.0995, 2.4819]	1.0189	0.0180801
	FOSL1	6.25525	7.7288e-05	2.28981	[1.5184, 3.4531]	1.0605	0.0392947
	FPR1	14.8325	0.0131451	1.684	[1.1154, 2.5424]	1.0427	0.0123354
	GGA2	75.2071	0.0318762	0.630687	[0.414, 0.9608]	0.9807	0.0210923
	GPX7	8.2777	0.0453069	0.600294	[0.3642, 0.9894]	0.931	0.00351083
	HAMP	1.31538	0.0291137	2.24356	[1.0857, 4.6363]	1.0576	0.00318408
	HMGN3	65.3166	0.0236099	0.645567	[0.343, 1.215]	0.9727	0.00898333
	IAH1	53.0959	0.000227595	2.22521	[1.4544, 3.4046]	1.0219	0.0423619
	IL1RN	42.7932	0.0238041	1.62405	[1.0666, 2.473]	1.062	0.0352737
	KLHL15	6.42998	0.00894122	0.261744	[0.0958, 0.715]	0.9595	0.0152494
	LONRF2	0.696345	0.0111449	0.587985	[0.3902, 0.8861]	0.9183	0.0485625
	NBPF11	8.993	0.0324516	0.590511	[0.3644, 0.9569]	0.9829	0.0168495
	NR3C2	4.46609	0.0375061	0.634953	[0.4139, 0.9741]	0.9297	0.0347724
	PLAUR	41.4943	0.00183405	1.69574	[0.8795, 3.2697]	1.0427	0.0189931
	RAB30	6.45825	0.0342688	0.565046	[0.3331, 0.9586]	0.9615	0.028811
	RPGRIP1	2.27335	0.0167895	0.332642	[0.135, 0.8199]	0.9795	0.0420501
	SERPINE1	32.8528	0.000140578	1.55395	[0.9385, 2.573]	1.0726	0.0122062
	SLC25A26	16.6358	0.00129701	2.03215	[1.3192, 3.1304]	1.0155	0.0444601
	SLC37A2	6.79087	0.0398737	1.69982	[1.0249, 2.8193]	1.0256	0.0422507
	SPP1	215.582	1.35906e-06	2.35076	[1.0876, 5.0812]	1.0622	0.00741686
	TGM5	1.4037	0.00504888	2.05998	[1.243, 3.4139]	1.0195	0.0182679
	THBD	14.7411	0.00676829	1.76244	[1.1695, 2.6561]	1.0843	0.00733199
	TSKU	18.8234	0.0112375	1.69361	[1.127, 2.5451]	1.0468	0.00987438
	TTC13	15.5244	0.00776354	0.538704	[0.3416, 0.8494]	0.9738	0.00949751

## Sheet: CRISPR-Cas9 dep scores
Dependency scores from CIRSPR-Cas9 screening
Layer 1
Gene	count of cell lines with dependency score < -0.5	HCC827_LUNG	NCIH1581_LUNG	NCIH1693_LUNG	HCC827GR5_LUNG	PC14_LUNG	NCIH1650_LUNG	HCC2429_LUNG	HCC2935_LUNG	NCIH2887_LUNG	RERFLCAI_LUNG	CALU6_LUNG	NCIH2122_LUNG	NCIH3122_LUNG	HCC461_LUNG	NCIH522_LUNG	NCIH647_LUNG	LUDLU1_LUNG	NCIH520_LUNG	NCIH1944_LUNG	NCIH838_LUNG	NCIH1915_LUNG	LU65_LUNG	LU99_LUNG	NCIH1666_LUNG	HCC95_LUNG	NCIH460_LUNG	NCIH2170_LUNG	NCIH1792_LUNG	NCIH1299_LUNG	CALU1_LUNG	NCIH2030_LUNG	ABC1_LUNG	EBC1_LUNG	EPLC272H_LUNG	NCIH1975_LUNG	NCIH1437_LUNG	LCLC97TM1_LUNG	LCLC103H_LUNG	NCIH441_LUNG	CORL23_LUNG	SKMES1_LUNG	HCC44_LUNG	SW1573_LUNG	A549_LUNG	NCIH2882_LUNG	EKVX_LUNG	NCIH2291_LUNG	NCIH1703_LUNG
BUB3	78	-2.01027	-1.91261	-2.08862	-1.89165	-2.16187	-1.84489	-2.09698	-1.97239	-2.52569	-2.0556	-1.50552	-2.43724	-2.09387	-1.91611	-2.09079	-2.0809	-1.89547	-2.09973	-2.35542	-1.86863	-2.09311	-2.46964	-1.70416	-1.98635	-2.33688	-1.82436	-2.5736	-2.13702	-2.02365	-1.71159	-1.74889	-2.04326	-2.12646	-2.15086	-1.75757	-1.95238	-1.91611	-2.15656	-1.97674	-2.08209	-2.08066	-1.94605	-1.70498	-2.34346	-2.04498	-2.06775	-1.75776	-1.92291
MYC	78	-1.63179	-2.02588	-1.32989	-1.43213	-1.99353	-1.44178	-2.03082	-2.28198	-2.4633	-1.93953	-1.10252	-1.92446	-1.95703	-1.87025	-1.37759	-1.9316	-2.20958	-2.04088	-2.31773	-1.73313	-1.92568	-1.61051	-1.70141	-2.19772	-2.38255	-1.58705	-1.41162	-1.88278	-1.87739	-2.08391	-2.08467	-0.69175	-1.8618	-2.07	-1.29428	-1.86945	-1.83481	-1.54648	-1.99094	-1.74499	-1.67265	-1.3489	-1.96094	-2.16485	-2.04021	-1.90269	-2.01137	-1.66282
URM1	78	-0.967144	-0.974306	-1.09167	-1.03125	-1.21266	-0.709179	-0.849704	-0.811623	-0.973495	-0.848525	-1.26247	-0.970346	-1.01785	-0.858519	-1.00638	-1.18635	-0.758966	-0.9575	-0.605027	-0.975532	-1.11248	-1.1248	-1.07741	-0.876148	-0.991187	-1.00411	-0.782151	-1.12873	-0.77954	-0.743737	-1.18236	-0.844067	-0.65356	-1.19474	-0.700953	-0.502877	-1.12928	-0.798842	-1.26788	-0.679466	-0.77003	-1.19828	-0.639404	-1.04803	-1.38545	-0.505076	-1.04597	-0.995032
VIRMA	76	-1.37559	-1.02719	-1.15591	-1.09011	-0.713228	-1.05251	-0.859281	-1.14814	-1.28743	-0.772199	-0.999332	-0.952408	-1.30301	-1.01187	-1.45185	-1.45436	-1.1586	-1.41465	-0.836959	-0.886703	-0.959434	-1.01518	-0.586163	-1.08661	-0.937903	-0.939488	-1.07686	-0.90527	-0.940334	-0.962228	-0.757352	-1.12349	-0.961579	-1.15383	-1.06048	-0.867263	-0.729322	-0.97211	-1.1658	-1.38867	-1.03573	-0.984293	-0.315329	-1.12023	-0.708735	-0.841298	-1.05027	-0.954236
POLA1	73	-1.09841	-0.776433	-0.973224	-1.05591	-0.910073	-0.99265	-0.848417	-0.84267	-0.550392	-1.05581	-1.02913	-0.966209	-1.34271	-0.94512	-0.770985	-0.873179	-1.55862	-0.945732	-1.05291	-0.957693	-1.06455	-0.833804	NA	-1.2567	NA	-0.774853	-0.794127	-0.745625	-0.74898	-0.873152	-0.893028	-1.02873	-0.964145	-1.12984	-0.809407	-1.05121	-1.28467	-0.648337	-0.842202	-1.29354	-1.09856	-0.777476	-0.854524	-0.784273	-0.98203	-0.742165	-1.02917	-0.788333
NDUFS8	44	-0.524917	-0.634191	-0.547848	-0.81789	-0.493334	-0.340662	-0.221981	-0.60048	-0.538328	-0.378797	-0.492324	-0.485742	-0.687397	-0.38228	-0.687647	-0.517666	-0.57029	-0.652809	-0.570437	-0.364631	-0.361499	-0.358958	-0.555222	-0.44038	-0.428845	-0.297287	-0.647712	-0.265278	-0.408065	-0.298911	-0.552947	-1.07368	-0.885548	-0.407742	-0.435201	-0.658929	-0.387277	-0.480243	-0.609614	-1.09274	-0.488931	-0.586428	-1.58381	-0.479087	-0.599	-0.89134	-0.428896	-0.970334
OR4K1	44	-0.646172	-0.385214	-0.537408	-0.686667	-0.312578	-0.514607	-0.734404	-0.244316	-0.437809	-0.505255	-0.667793	-0.746097	-0.497692	-0.49762	-0.482784	-0.543432	-0.45008	-0.675758	-0.506165	-0.558559	-0.379312	-0.420815	-0.481147	-0.508718	-0.882434	-0.594565	-0.659641	-0.44712	-0.445362	-0.497314	-0.311196	-0.556453	-0.383536	-0.451368	-0.691934	-0.397769	-0.649265	-0.402029	-0.692993	-0.288826	-0.509866	-0.65698	-0.620202	-0.717274	-0.284429	-0.453107	-0.571134	-0.597553
Layer 2
Gene	count of cell lines with dependency score < -0.5	HCC827_LUNG	NCIH1581_LUNG	NCIH1693_LUNG	HCC827GR5_LUNG	PC14_LUNG	NCIH1650_LUNG	HCC2429_LUNG	HCC2935_LUNG	NCIH2887_LUNG	RERFLCAI_LUNG	CALU6_LUNG	NCIH2122_LUNG	NCIH3122_LUNG	HCC461_LUNG	NCIH522_LUNG	NCIH647_LUNG	LUDLU1_LUNG	NCIH520_LUNG	NCIH1944_LUNG	NCIH838_LUNG	NCIH1915_LUNG	LU65_LUNG	LU99_LUNG	NCIH1666_LUNG	HCC95_LUNG	NCIH460_LUNG	NCIH2170_LUNG	NCIH1792_LUNG	NCIH1299_LUNG	CALU1_LUNG	NCIH2030_LUNG	ABC1_LUNG	EBC1_LUNG	EPLC272H_LUNG	NCIH1975_LUNG	NCIH1437_LUNG	LCLC97TM1_LUNG	LCLC103H_LUNG	NCIH441_LUNG	CORL23_LUNG	SKMES1_LUNG	HCC44_LUNG	SW1573_LUNG	A549_LUNG	NCIH2882_LUNG	EKVX_LUNG	NCIH2291_LUNG	NCIH1703_LUNG
COPA	78	-1.76098	-1.59649	-1.54766	-1.49027	-1.45966	-1.33794	-1.56049	-1.49246	-1.60557	-1.40903	-1.48298	-1.47535	-1.55585	-1.69081	-1.67892	-1.6698	-1.3333	-1.9363	-1.34926	-1.41536	-1.36934	-1.44229	-1.43743	-1.41478	-1.74136	-1.68548	-1.59976	-1.47132	-1.87988	-1.51777	-1.33049	-1.44261	-1.52849	-1.27702	-1.48833	-1.5083	-1.7547	-1.41515	-1.36949	-2.16485	-1.31532	-1.79902	-1.7865	-1.53459	-1.73303	-1.44841	-1.86423	-1.5588
CSE1L	78	-1.45076	-1.4026	-1.50621	-1.26898	-1.21354	-1.07469	-1.3645	-1.33587	-1.60606	-1.46399	-1.60901	-1.32687	-1.4088	-1.16789	-1.49617	-1.31726	-1.28533	-1.12232	-1.20874	-1.19581	-1.19161	-1.33688	-1.46291	-1.09318	-1.10791	-1.26731	-1.33428	-1.15029	-1.43149	-1.08378	-1.14768	-1.16281	-1.05443	-1.23101	-1.31186	-1.17191	-1.4818	-1.53443	-1.04777	-1.36201	-1.39382	-1.54852	-1.29403	-1.35206	-1.3631	-1.19864	-1.69524	-1.13007
EIF2B3	78	-0.938116	-1.21106	-1.43454	-1.13127	-1.14125	-1.47867	-1.3124	-1.1778	-1.22548	-1.13142	-1.75076	-1.28368	-1.25691	-1.08347	-1.25976	-1.18113	-1.91467	-1.04934	-1.26015	-1.39586	-1.09622	-1.18257	-1.53328	-0.987726	-1.46831	-0.992095	-1.85765	-1.43267	-1.16024	-1.32955	-1.66473	-0.963427	-1.10078	-1.50262	-1.19207	-1.37884	-1.48532	-1.24647	-1.22377	-1.61579	-1.40403	-1.37755	-1.32586	-1.68197	-1.76718	-1.09642	-1.6379	-1.37013
LSM3	78	-1.1605	-1.05514	-1.04786	-1.1596	-1.18475	-1.0809	-0.743326	-1.40541	-0.945358	-0.963055	-1.13775	-1.06628	-1.35019	-1.06808	-1.45665	-1.18054	-1.29869	-1.27783	-1.13999	-1.1921	-1.05592	-0.845001	-1.0862	-1.34291	-1.19603	-1.09954	-1.32009	-1.06449	-1.12249	-0.954972	-0.917232	-0.924862	-0.954893	-1.16213	-1.18029	-1.098	-1.23107	-1.14436	-1.0814	-0.842197	-1.23326	-1.18072	-1.13261	-1.22551	-1.44626	-1.11853	-0.87662	-1.29704
MCM5	78	-1.41094	-1.5178	-1.40731	-1.36853	-1.41674	-1.46024	-1.41614	-1.32217	-1.29838	-1.47898	-1.38833	-1.3857	-1.34627	-1.38512	-1.45294	-1.37983	-1.52052	-1.08886	-1.35959	-1.39459	-1.42539	-1.4746	-1.39532	-1.74168	-1.09841	-1.60225	-1.69611	-1.39823	-1.54982	-1.36477	-1.24502	-1.19937	-1.61088	-1.24601	-1.52684	-1.29866	-1.63781	-1.69729	-1.1449	-1.6103	-1.34623	-1.34125	-1.6802	-1.47442	-1.59307	-1.47048	-1.03035	-1.42459
PMPCB	78	-1.24628	-1.42024	-1.45019	-1.45544	-1.17191	-1.47898	-1.27406	-1.52017	-1.02743	-1.42549	-1.14964	-1.43013	-1.08133	-1.37035	-1.51135	-1.22723	-1.0509	-1.0846	-1.48242	-1.38251	-1.35106	-1.385	-1.87757	-1.41685	-1.24228	-1.42091	-1.50158	-1.47604	-1.32465	-1.51182	-1.53599	-1.58745	-1.20011	-1.01097	-1.27034	-1.47808	-1.31285	-1.26997	-1.26068	-1.30138	-1.51508	-1.22771	-1.64539	-1.48819	-1.36074	-1.51522	-1.32924	-1.23447
POLR1B	78	-1.32667	-0.885581	-0.887431	-1.14428	-1.07645	-1.03323	-1.04649	-1.25677	-1.25684	-1.22191	-1.24997	-1.23656	-1.50357	-1.10883	-1.21454	-1.61932	-1.35612	-1.3477	-1.10118	-1.13416	-0.93129	-1.14094	-1.00817	-1.37506	-0.930455	-1.00161	-1.28049	-1.19897	-1.23439	-1.31992	-1.11372	-0.903165	-1.13281	-0.912071	-1.31982	-1.01179	-1.43412	-1.25924	-0.980778	-1.61046	-1.20053	-1.11254	-1.07426	-1.01216	-1.24061	-0.861582	-1.29248	-1.15544
POLR2F	78	-0.969803	-1.17682	-1.10091	-1.16343	-1.09562	-1.14427	-1.30077	-1.10902	-0.94347	-1.17996	-1.28596	-0.951449	-1.07016	-1.12948	-1.09784	-1.08179	-1.35175	-0.913323	-0.949904	-1.04349	-1.01318	-0.999541	-0.957134	-1.08989	-1.31369	-1.14931	-1.12826	-1.03045	-1.10439	-0.913665	-0.834232	-1.13484	-0.95594	-0.949572	-0.99549	-1.05067	-1.30519	-0.783648	-1.04612	-1.08706	-1.08646	-1.01308	-1.2764	-1.15442	-1.06258	-0.863847	-0.755652	-0.969912
PSMC3	78	-1.46708	-1.30321	-1.41654	-1.47358	-1.42978	-1.22502	-1.44224	-1.49741	-1.28388	-1.51234	-1.39285	-1.21768	-1.32254	-1.39606	-1.34989	-1.19316	-1.43819	-1.51427	-1.40605	-1.43191	-1.15578	-1.48832	-1.43813	-1.50957	-1.41386	-1.27117	-1.28864	-1.43203	-1.59804	-1.34498	-1.5578	-1.30862	-1.35521	-1.1558	-1.41113	-1.5046	-1.67014	-1.45012	-1.12432	-1.78301	-1.38592	-1.66667	-1.63071	-1.15411	-1.65464	-1.33079	-1.8873	-1.26441
PSMD11	78	-1.12202	-0.806787	-1.08558	-1.11636	-1.03596	-0.856979	-1.28077	-1.15355	-0.951862	-1.5847	-1.38152	-0.920573	-1.23239	-1.08911	-1.04937	-1.04568	-1.10866	-1.33574	-0.981952	-1.06311	-1.26676	-0.935806	-0.862677	-1.43927	-0.811448	-0.896047	-0.712179	-0.906479	-1.47787	-1.18804	-0.795812	-1.01692	-1.10357	-0.942625	-1.17362	-1.10051	-1.22097	-0.987907	-0.753457	-1.64543	-1.26035	-1.09896	-1.2567	-1.00024	-0.616665	-1.08044	-1.01986	-1.05518
RPL32	78	-1.34303	-1.60746	-1.43038	-1.56277	-1.42005	-1.07486	-1.2071	-1.39903	-1.08594	-1.11502	-1.32248	-1.66122	-1.42922	-1.33492	-1.62689	-1.34774	-1.70375	-1.55239	-1.36812	-1.252	-1.48117	-1.42392	-1.60373	-1.70395	-1.69964	-1.32133	-1.61584	-1.19249	-1.49382	-1.14023	-1.44799	-1.23084	-1.24047	-1.24418	-1.18051	-1.42447	-1.47994	-1.54575	-1.32027	-1.17345	-1.1797	-1.52239	-2.0465	-1.47237	-1.40683	-1.48644	-1.32952	-1.17343
RPS18	78	-1.44947	-1.15339	-1.14231	-1.08587	-1.12512	-0.833193	-1.30103	-1.17899	-1.27988	-1.07705	-1.13297	-1.41375	-0.933936	-1.15609	-1.38334	-0.954056	-1.19068	-1.18723	-1.24607	-1.20584	-1.08459	-1.09584	-1.25537	-1.28746	-1.19702	-1.62062	-1.32297	-1.30985	-1.4054	-1.31129	-1.02161	-0.883387	-0.995177	-0.90087	-1.05339	-1.12292	-1.35558	-1.38068	-1.02086	-1.57717	-1.41571	-1.2802	-0.982758	-1.36729	-1.63911	-1.30869	-1.48165	-0.998029
SNRPE	78	-1.59553	-1.76118	-1.58247	-1.62617	-1.71206	-1.32127	-1.9218	-1.78676	-1.60702	-1.51583	-1.77781	-1.63716	-2.1142	-1.694	-1.41315	-1.52887	-1.67801	-1.8739	-1.65378	-1.61318	-1.45444	-1.56169	-1.37199	-1.50259	-1.5779	-1.51458	-1.78283	-1.51644	-1.74895	-1.54208	-1.4397	-1.61593	-1.85447	-1.44272	-1.73213	-1.52739	-1.514	-1.84041	-1.75837	-2.12279	-1.5936	-1.74181	-1.14777	-1.69337	-1.35637	-1.63066	-1.7548	-1.58454
[truncated: 30 more columns]

## Sheet: RNAi dep scores
Dependency scores from RNAi screening
Layer 1
Gene	count of cell lines with dependency score < -0.5	A427_LUNG	A549_LUNG	ABC1_LUNG	CAL12T_LUNG	CALU1_LUNG	CALU3_LUNG	CALU6_LUNG	CHAGOK1_LUNG	COLO699_LUNG	CORL105_LUNG	CORL23_LUNG	EBC1_LUNG	EKVX_LUNG	EPLC272H_LUNG	HCC1359_LUNG	HCC15_LUNG	HCC2429_LUNG	HCC2450_LUNG	HCC2814_LUNG	HCC364_LUNG	HCC366_LUNG	HCC44_LUNG	HCC461_LUNG	HCC515_LUNG	HCC827GR5_LUNG	HCC827_LUNG	HCC95_LUNG	HLC1_LUNG	HOP62_LUNG	IALM_LUNG	KNS62_LUNG	LC1SQSF_LUNG	LCLC103H_LUNG	LCLC97TM1_LUNG	LK2_LUNG	LOUNH91_LUNG	LU65_LUNG	LU99_LUNG	LUDLU1_LUNG	LXF289_LUNG	MORCPR_LUNG	NCIH1155_LUNG	NCIH1299_LUNG	NCIH1355_LUNG	NCIH1373_LUNG	NCIH1395_LUNG	NCIH1437_LUNG	NCIH1568_LUNG
MYC	78	-0.891292	-0.714722	-0.136532	-0.842814	-0.709208	-0.731928	-0.60805	-0.576528	-1.00164	-0.643467	-0.468666	-0.422107	-0.523438	-0.741848	-0.910291	-0.741756	-0.935846	-1.12098	-0.797065	-0.867295	0.0562116	-0.889968	-0.464784	-0.57834	-0.504156	-0.678638	-1.1078	-0.713479	-0.729313	-0.901342	-0.749685	-1.1595	-0.330026	-0.905917	-0.892964	-0.815103	-0.463068	-0.761558	-0.961161	-0.896389	-0.545328	-0.147724	-0.747001	-0.588598	-0.905388	-0.867618	-0.899341	-0.757502
POLA1	92	-0.725012	-0.767686	-1.14394	-0.64789	-0.815445	-1.25352	-1.13011	-1.01547	-0.945154	-0.859899	-1.02065	-0.973379	-0.979678	-1.06381	-0.932168	-0.975153	-1.08867	-1.1882	-0.791281	-1.05986	-1.37257	-0.797968	-0.894154	-1.12115	-1.33373	-1.18974	-1.07163	-1.1043	-0.912228	-0.785323	-0.94818	-1.43376	-0.886137	-1.26144	-1.27168	-1.02919	-1.02559	-1.02941	-1.41723	-0.935256	-1.04778	-0.81913	-0.710006	-0.784178	-0.96191	-0.901769	-1.10979	-0.95422
Layer 2
Gene	count of cell lines with dependency score < -0.5	A427_LUNG	A549_LUNG	ABC1_LUNG	CAL12T_LUNG	CALU1_LUNG	CALU3_LUNG	CALU6_LUNG	CHAGOK1_LUNG	COLO699_LUNG	CORL105_LUNG	CORL23_LUNG	EBC1_LUNG	EKVX_LUNG	EPLC272H_LUNG	HCC1359_LUNG	HCC15_LUNG	HCC2429_LUNG	HCC2450_LUNG	HCC2814_LUNG	HCC364_LUNG	HCC366_LUNG	HCC44_LUNG	HCC461_LUNG	HCC515_LUNG	HCC827GR5_LUNG	HCC827_LUNG	HCC95_LUNG	HLC1_LUNG	HOP62_LUNG	IALM_LUNG	KNS62_LUNG	LC1SQSF_LUNG	LCLC103H_LUNG	LCLC97TM1_LUNG	LK2_LUNG	LOUNH91_LUNG	LU65_LUNG	LU99_LUNG	LUDLU1_LUNG	LXF289_LUNG	MORCPR_LUNG	NCIH1155_LUNG	NCIH1299_LUNG	NCIH1355_LUNG	NCIH1373_LUNG	NCIH1395_LUNG	NCIH1437_LUNG	NCIH1568_LUNG
COPA	92	-0.861212	-0.941323	-1.30627	-1.27204	-1.17825	-1.12698	-0.940835	-1.038	-1.21419	-1.38918	-1.27762	-1.50021	-1.176	-1.13058	-0.994361	-0.943106	-1.1611	-1.02133	-0.702613	-0.706855	-1.78555	-1.16911	-1.13171	-0.869344	-1.11842	-1.31497	-1.54066	-1.16756	-0.993693	-1.27364	-1.23339	-0.66716	-1.50115	-1.10831	-1.07494	-1.05243	-1.48332	-0.951492	-0.668804	-1.17046	-1.26825	-1.2676	-0.879928	-1.06137	-1.28395	-1.54458	-1.27481	-1.40394
CSE1L	92	-1.14584	-1.23797	-1.19395	-0.877521	-0.999401	-1.16596	-1.11178	-1.18297	-0.876441	-1.27224	-0.747516	-1.25934	-1.34248	-1.29727	-1.31572	-1.42478	-0.950796	-1.27061	-1.24951	-0.794167	-1.31913	-1.36565	-0.777924	-1.29637	-1.19159	-1.2324	-0.747507	-1.12088	-1.12812	-1.31076	-0.907873	-1.21762	-1.51433	-1.26594	-1.2641	-1.0255	-1.3561	-1.16844	-1.03856	-1.39646	-1.24314	-1.19673	-1.32793	-1.07345	-1.54482	-1.34543	-1.22373	-1.13455
EIF2B3	92	-1.50679	-1.51216	-1.4419	-1.45027	-1.16804	-1.04294	-1.42453	-1.07591	-1.86302	-1.61917	-1.08568	-0.933505	-1.17984	-0.905885	-1.04312	-0.839671	-0.8158	-1.00731	-1.11843	-1.40243	-1.20797	-1.1548	-0.692109	-0.752605	-1.18533	-0.995528	-1.30103	-0.895544	-1.03806	-1.22775	-1.36913	-1.21481	-1.50031	-0.926266	-1.50583	-1.34986	-1.10825	-1.5865	-1.74775	-1.66808	-1.25442	-1.48904	-1.0757	-1.01586	-1.18995	-1.43979	-1.43898	-1.44806
LSM3	92	-0.981673	-1.07106	-1.17891	-1.20485	-0.845287	-1.00464	-1.42177	-1.02639	-1.28087	-1.19985	-1.38024	-1.40394	-1.1058	-1.43109	-1.522	-1.33807	-1.13147	-1.26665	-1.55749	-0.905189	-1.31902	-1.44213	-1.53913	-1.00039	-1.02873	-1.45395	-1.37531	-1.17015	-0.845663	-1.10018	-1.20718	-1.61419	-1.20202	-0.979703	-1.53848	-1.00689	-1.09415	-1.15588	-1.36438	-1.1782	-0.852973	-1.15052	-1.65946	-0.982671	-1.34636	-1.34685	-1.29008	-1.10402
MCM5	92	-0.691682	-0.830133	-1.03652	-0.851825	-1.22536	-0.990648	-1.23356	-0.842355	-1.093	-1.04507	-0.901859	-1.15827	-1.05879	-0.891809	-1.15918	-1.26088	-1.14561	-1.301	-0.990523	-0.885219	-0.907619	-1.06192	-1.07552	-1.57813	-1.08631	-1.13754	-1.14665	-0.979492	-1.14571	-1.08514	-0.928721	-1.07393	-0.965653	-1.09394	-0.919719	-0.992069	-1.24086	-1.20183	-0.914071	-1.02064	-1.14323	-1.23342	-0.842878	-0.887732	-1.21188	-1.09191	-1.03045	-1.1744
PMPCB	92	-1.28009	-1.06519	-0.963426	-1.19862	-0.952018	-1.1345	-0.829841	-1.25074	-0.727553	-1.15584	-1.45047	-0.59964	-1.26944	-0.856385	-1.29756	-0.861809	-1.01315	-0.777737	-1.46542	-0.942823	-0.83581	-0.869423	-1.31493	-1.10703	-1.23778	-1.27365	-0.998626	-0.731333	-1.34248	-0.784038	-1.13224	-1.02451	-0.976625	-1.26949	-0.785663	-1.01861	-1.23049	-1.27541	-0.721877	-1.13713	-1.34436	-1.19804	-0.807265	-0.972407	-0.83632	-1.26006	-1.27556	-1.32298
POLR1B	92	-1.11351	-1.23122	-1.12107	-1.17479	-1.42837	-0.908241	-1.28429	-0.969976	-0.965203	-1.19224	-1.46452	-1.25537	-1.2627	-1.17107	-1.34372	-0.669541	-1.0731	-0.844692	-1.28485	-1.12914	-0.99616	-1.23346	-1.26882	-1.27958	-1.34326	-1.26456	-0.654705	-1.08463	-1.27829	-1.02915	-1.22587	-0.977733	-1.09341	-1.2037	-1.14249	-1.26771	-1.20173	-1.02459	-1.23385	-1.22127	-1.18341	-1.21518	-1.1571	-1.22543	-1.26156	-1.10597	-1.03021	-1.00279
POLR2F	92	-0.929056	-0.869088	-1.01692	-1.01121	-0.844265	-0.969834	-0.73564	-1.01862	-0.632414	-1.11502	-0.767837	-1.08933	-0.828372	-0.816579	-0.701707	-0.993445	-1.14544	-0.594881	-0.864416	-0.763768	-1.22522	-0.672248	-0.97084	-1.13974	-0.855693	-0.845346	-0.961976	-1.02129	-0.915984	-0.983871	-0.938912	-1.0528	-0.679209	-0.962857	-1.04926	-0.743484	-0.850241	-1.10116	-0.923963	-0.875604	-1.11592	-1.03459	-0.720021	-0.824922	-0.996699	-1.01195	-0.991568	-0.953283
PSMC3	92	-1.18896	-1.65269	-1.61289	-1.51389	-1.55275	-1.38643	-1.8119	-1.4793	-1.57215	-1.4944	-1.44275	-1.61324	-1.55836	-1.55859	-1.57634	-0.904048	-1.08783	-1.44598	-1.26119	-1.92976	-1.26813	-1.61954	-1.3386	-1.68648	-1.66893	-1.55131	-2.15365	-1.23016	-1.40309	-1.46729	-1.30697	-1.39986	-1.2561	-1.4246	-1.58924	-1.51457	-1.61054	-1.42946	-1.92458	-1.70717	-1.51666	-1.59804	-1.44053	-1.57987	-1.73816	-1.69189	-1.68416	-1.30096
PSMD11	92	-1.002	-0.753069	-1.38813	-1.14912	-1.4875	-1.48605	-1.56708	-1.20805	-1.34976	-1.39569	-1.32081	-1.03559	-1.12123	-1.30554	-1.52454	-1.24572	-0.770159	-1.00586	-0.962905	-1.36828	-1.41352	-1.21294	-1.55558	-1.00735	-1.54626	-1.55337	-1.54539	-1.05355	-1.10841	-1.15969	-1.32991	-1.02873	-1.32429	-1.18735	-0.895523	-1.43378	-1.13504	-1.11149	-1.29532	-0.597667	-1.24343	-1.16755	-1.64781	-1.23438	-1.11189	-1.24359	-1.33845	-1.25343
RPL32	92	-1.34017	-1.02897	-0.881612	-0.716999	-1.0009	-0.90808	-0.969018	-0.816826	-1.11857	-1.17611	-0.957451	-0.911275	-0.933957	-0.959117	-0.715682	-1.05991	-0.97194	-0.97403	-1.03582	-0.84144	-0.715408	-1.03681	-1.13466	-1.0043	-0.987946	-0.917117	-1.27207	-0.893482	-0.822206	-0.886445	-0.916264	-1.4711	-1.06728	-0.750952	-0.759524	-1.03181	-0.911194	-0.810846	-0.950968	-0.95505	-1.02747	-0.928699	-0.945831	-0.875275	-0.975807	-0.917752	-0.922338	-0.868369
RPS18	92	-1.11986	-1.13945	-0.938825	-0.891486	-1.04314	-0.993595	-0.886829	-0.768543	-1.14915	-1.0805	-0.969258	-0.851118	-1.03945	-0.936206	-0.957197	-1.00037	-0.972595	-0.833615	-0.86977	-1.27232	-0.680253	-0.903875	-1.02033	-1.12751	-1.01702	-0.919039	-1.12082	-0.96556	-0.991761	-0.82558	-0.860624	-0.734785	-0.942786	-0.940551	-0.956173	-0.884985	-0.907969	-0.848232	-0.72137	-0.902187	-0.866116	-1.00169	-1.01309	-1.08288	-0.942547	-0.787113	-0.890784	-0.83392
SNRPE	92	-1.26676	-1.02361	-1.12476	-1.30888	-1.46321	-0.730742	-1.27037	-1.16817	-1.21997	-1.0725	-1.02111	-1.26809	-1.18266	-1.23695	-1.20275	-1.14274	-1.26304	-1.41911	-0.911127	-1.01205	-1.39589	-1.35221	-1.16779	-0.74039	-1.13285	-1.31676	-0.861418	-1.18466	-0.914819	-1.19132	-1.12271	-1.03134	-1.40452	-1.00304	-1.12667	-1.27899	-1.00812	-1.04489	-0.890369	-1.24853	-1.00601	-1.26315	-1.71288	-1.16235	-1.03094	-0.972366	-1.04419	-1.07031
[truncated: 44 more columns]

## Sheet: Final network rules
Detailed information of Interactions between genes in the final network.
Rule	A_Name	B_Name	Info	Biological context	Level
2	CD27	BUB3	AmpDel	The amplification of CD27 implies the nondeletion of BUB3.	CNV
2	CD27	NDUFS8	AmpDel	The amplification of CD27 implies the nondeletion of NDUFS8.	CNV
2	CD27	OR4K1	AmpAmp	The amplification of CD27 implies the nonamplification of OR4K1.	CNV
2	CD27	POLA1	AmpAmp	The amplification of CD27 implies the nonamplification of POLA1.	CNV
1	CD274	BUB3	AmpDel	The amplification of CD274 implies the amplification of BUB3.	CNV
4	CD274	F2RL3	DelAmp	The nondeletion of CD274 implies the nondeletion of F2RL3.	CNV
2	CD274	NDUFS8	DelDel	The deletion of CD274 implies the nondeletion of NDUFS8.	CNV
1	CD274	OR4K1	AmpAmp	The amplification of CD274 implies the amplification of OR4K1.	CNV
1	CD274	POLA1	AmpAmp	The amplification of CD274 implies the amplification of POLA1.	CNV
1	F2RL3	POLA1	AmpAmp	The amplification of F2RL3 implies the amplification of POLA1.	CNV
1	NDUFS8	BUB3	DelDel	The deletion of NDUFS8 implies the deletion of BUB3.	CNV
1	NDUFS8	FOSL1	AmpAmp	The amplification of NDUFS8 implies the amplification of FOSL1.	CNV
1	OR4K1	BUB3	DelDel	The deletion of OR4K1 implies the deletion of BUB3.	CNV
1	OR4K1	LSM3	DelDel	The deletion of OR4K1 implies the deletion of LSM3.	CNV
1	OR4K1	NDUFS8	DelDel	The deletion of OR4K1 implies the deletion of NDUFS8.	CNV
1	OR4K1	RPL32	DelDel	The deletion of OR4K1 implies the deletion of RPL32.	CNV
1	OR4K1	SNRPE	DelAmp	The deletion of OR4K1 implies the amplification of SNRPE.	CNV
4	POLA1	OR4K1	AmpDel	The nonamplification of POLA1 implies the nondeletion of OR4K1.	CNV
1	POLR1B	MYC	AmpAmp	The amplification of POLR1B implies the amplification of MYC.	CNV
1	PSMC3	MYC	AmpAmp	The amplification of PSMC3 implies the amplification of MYC.	CNV
1	TGM5	SNRPE	DelAmp	The deletion of TGM5 implies the amplification of SNRPE.	CNV
1	VIRMA	MYC	AmpAmp	The amplification of VIRMA implies the amplification of MYC.	CNV
2	BUB3	CD27	UpUp	The up-regulation of BUB3 implies the nonup-regulation of CD27.	GE
2	BUB3	COPA	DownDown	The down-regulation of BUB3 implies the nondown-regulation of COPA.	GE
2	BUB3	CSE1L	UpDown	The up-regulation of BUB3 implies the nondown-regulation of CSE1L.	GE
2	BUB3	FOSL1	DownDown	The down-regulation of BUB3 implies the nondown-regulation of FOSL1.	GE
2	BUB3	MCM5	UpDown	The up-regulation of BUB3 implies the nondown-regulation of MCM5.	GE
2	BUB3	MYC	DownUp	The down-regulation of BUB3 implies the nonup-regulation of MYC.	GE
2	BUB3	NDUFS8	UpUp	The up-regulation of BUB3 implies the nonup-regulation of NDUFS8.	GE
2	BUB3	POLA1	UpDown	The up-regulation of BUB3 implies the nondown-regulation of POLA1.	GE
2	BUB3	POLR1B	UpDown	The up-regulation of BUB3 implies the nondown-regulation of POLR1B.	GE
2	BUB3	RPS18	UpDown	The up-regulation of BUB3 implies the nondown-regulation of RPS18.	GE
2	BUB3	SNRPE	UpDown	The up-regulation of BUB3 implies the nondown-regulation of SNRPE.	GE
2	CD27	CD274	UpDown	The up-regulation of CD27 implies the nondown-regulation of CD274.	GE
2	CD27	COPA	UpDown	The up-regulation of CD27 implies the nondown-regulation of COPA.	GE
2	CD27	CSE1L	UpUp	The up-regulation of CD27 implies the nonup-regulation of CSE1L.	GE
2	CD27	EIF2AK3	UpDown	The up-regulation of CD27 implies the nondown-regulation of EIF2AK3.	GE
2	CD27	EIF2B3	UpUp	The up-regulation of CD27 implies the nonup-regulation of EIF2B3.	GE
2	CD27	FOSL1	UpDown	The up-regulation of CD27 implies the nondown-regulation of FOSL1.	GE
2	CD27	FPR1	UpDown	The up-regulation of CD27 implies the nondown-regulation of FPR1.	GE
2	CD27	LSM3	UpUp	The up-regulation of CD27 implies the nonup-regulation of LSM3.	GE
2	CD27	MCM5	UpUp	The up-regulation of CD27 implies the nonup-regulation of MCM5.	GE
2	CD27	MYC	UpUp	The up-regulation of CD27 implies the nonup-regulation of MYC.	GE
2	CD27	PDCD1	UpDown	The up-regulation of CD27 implies the nondown-regulation of PDCD1.	GE
4	CD27	PMPCB	DownUp	The nondown-regulation of CD27 implies the nonup-regulation of PMPCB.	GE
2	CD27	POLA1	UpUp	The up-regulation of CD27 implies the nonup-regulation of POLA1.	GE
2	CD27	POLR1B	UpUp	The up-regulation of CD27 implies the nonup-regulation of POLR1B.	GE
2	CD27	POLR2F	UpUp	The up-regulation of CD27 implies the nonup-regulation of POLR2F.	GE
2	CD27	PSMC3	UpUp	The up-regulation of CD27 implies the nonup-regulation of PSMC3.	GE
2	CD27	PSMD11	UpUp	The up-regulation of CD27 implies the nonup-regulation of PSMD11.	GE
2	CD27	SNRPE	UpUp	The up-regulation of CD27 implies the nonup-regulation of SNRPE.	GE
2	CD27	SPP1	DownUp	The down-regulation of CD27 implies the nonup-regulation of SPP1.	GE
2	CD27	TGM5	UpDown	The up-regulation of CD27 implies the nondown-regulation of TGM5.	GE
2	CD27	URM1	DownDown	The down-regulation of CD27 implies the nondown-regulation of URM1.	GE
2	CD27	VIRMA	DownDown	The down-regulation of CD27 implies the nondown-regulation of VIRMA.	GE
2	CD274	COPA	UpUp	The up-regulation of CD274 implies the nonup-regulation of COPA.	GE
2	CD274	CSE1L	UpDown	The up-regulation of CD274 implies the nondown-regulation of CSE1L.	GE
2	CD274	EIF2AK3	UpUp	The up-regulation of CD274 implies the nonup-regulation of EIF2AK3.	GE
2	CD274	F2RL3	DownUp	The down-regulation of CD274 implies the nonup-regulation of F2RL3.	GE
2	CD274	FOSL1	UpDown	The up-regulation of CD274 implies the nondown-regulation of FOSL1.	GE
2	CD274	FPR1	DownUp	The down-regulation of CD274 implies the nonup-regulation of FPR1.	GE
2	CD274	LSM3	UpDown	The up-regulation of CD274 implies the nondown-regulation of LSM3.	GE
2	CD274	MCM5	UpDown	The up-regulation of CD274 implies the nondown-regulation of MCM5.	GE
2	CD274	NDUFS8	DownDown	The down-regulation of CD274 implies the nondown-regulation of NDUFS8.	GE
2	CD274	PDCD1	UpDown	The up-regulation of CD274 implies the nondown-regulation of PDCD1.	GE
4	CD274	PMPCB	DownUp	The nondown-regulation of CD274 implies the nonup-regulation of PMPCB.	GE
2	CD274	POLR1B	UpDown	The up-regulation of CD274 implies the nondown-regulation of POLR1B.	GE
2	CD274	PSMD11	UpDown	The up-regulation of CD274 implies the nondown-regulation of PSMD11.	GE
4	CD274	RPS18	DownUp	The nondown-regulation of CD274 implies the nonup-regulation of RPS18.	GE
2	CD274	SLC25A26	UpDown	The up-regulation of CD274 implies the nondown-regulation of SLC25A26.	GE
2	CD274	SPP1	DownUp	The down-regulation of CD274 implies the nonup-regulation of SPP1.	GE
2	CD274	TGM5	UpDown	The up-regulation of CD274 implies the nondown-regulation of TGM5.	GE
2	CD274	URM1	UpDown	The up-regulation of CD274 implies the nondown-regulation of URM1.	GE
2	CD274	VIRMA	DownDown	The down-regulation of CD274 implies the nondown-regulation of VIRMA.	GE
2	COPA	FOSL1	UpUp	The up-regulation of COPA implies the nonup-regulation of FOSL1.	GE
2	COPA	POLA1	DownDown	The down-regulation of COPA implies the nondown-regulation of POLA1.	GE
4	COPA	TGM5	UpDown	The nonup-regulation of COPA implies the nondown-regulation of TGM5.	GE
2	COPA	URM1	UpDown	The up-regulation of COPA implies the nondown-regulation of URM1.	GE
2	EIF2AK3	FOSL1	UpUp	The up-regulation of EIF2AK3 implies the nonup-regulation of FOSL1.	GE
2	EIF2AK3	MYC	UpUp	The up-regulation of EIF2AK3 implies the nonup-regulation of MYC.	GE
2	EIF2AK3	POLA1	UpUp	The up-regulation of EIF2AK3 implies the nonup-regulation of POLA1.	GE
4	EIF2AK3	TGM5	UpDown	The nonup-regulation of EIF2AK3 implies the nondown-regulation of TGM5.	GE
2	EIF2B3	FPR1	UpUp	The up-regulation of EIF2B3 implies the nonup-regulation of FPR1.	GE
2	EIF2B3	POLA1	DownUp	The down-regulation of EIF2B3 implies the nonup-regulation of POLA1.	GE
2	EIF2B3	TGM5	DownDown	The down-regulation of EIF2B3 implies the nondown-regulation of TGM5.	GE
2	EIF2B3	URM1	DownDown	The down-regulation of EIF2B3 implies the nondown-regulation of URM1.	GE
2	F2RL3	MYC	UpUp	The up-regulation of F2RL3 implies the nonup-regulation of MYC.	GE
2	F2RL3	POLA1	UpUp	The up-regulation of F2RL3 implies the nonup-regulation of POLA1.	GE
2	F2RL3	TGM5	UpDown	The up-regulation of F2RL3 implies the nondown-regulation of TGM5.	GE
2	F2RL3	URM1	UpDown	The up-regulation of F2RL3 implies the nondown-regulation of URM1.	GE
2	FOSL1	CSE1L	UpDown	The up-regulation of FOSL1 implies the nondown-regulation of CSE1L.	GE
2	FOSL1	F2RL3	DownUp	The down-regulation of FOSL1 implies the nonup-regulation of F2RL3.	GE
2	FOSL1	LSM3	DownDown	The down-regulation of FOSL1 implies the nondown-regulation of LSM3.	GE
2	FOSL1	MCM5	UpDown	The up-regulation of FOSL1 implies the nondown-regulation of MCM5.	GE
4	FOSL1	PMPCB	DownUp	The nondown-regulation of FOSL1 implies the nonup-regulation of PMPCB.	GE
2	FOSL1	POLA1	DownDown	The down-regulation of FOSL1 implies the nondown-regulation of POLA1.	GE
2	FOSL1	PSMC3	DownDown	The down-regulation of FOSL1 implies the nondown-regulation of PSMC3.	GE
2	FOSL1	PSMD11	UpDown	The up-regulation of FOSL1 implies the nondown-regulation of PSMD11.	GE
2	FOSL1	RPL32	UpUp	The up-regulation of FOSL1 implies the nonup-regulation of RPL32.	GE
2	FOSL1	RPS18	UpUp	The up-regulation of FOSL1 implies the nonup-regulation of RPS18.	GE
2	FOSL1	SNRPE	UpUp	The up-regulation of FOSL1 implies the nonup-regulation of SNRPE.	GE
2	FOSL1	SPP1	UpDown	The up-regulation of FOSL1 implies the nondown-regulation of SPP1.	GE
2	FOSL1	TGM5	UpDown	The up-regulation of FOSL1 implies the nondown-regulation of TGM5.	GE
2	FOSL1	URM1	UpDown	The up-regulation of FOSL1 implies the nondown-regulation of URM1.	GE
2	FPR1	CSE1L	DownUp	The down-regulation of FPR1 implies the nonup-regulation of CSE1L.	GE
2	FPR1	POLR2F	UpUp	The up-regulation of FPR1 implies the nonup-regulation of POLR2F.	GE
2	FPR1	PSMD11	UpUp	The up-regulation of FPR1 implies the nonup-regulation of PSMD11.	GE
2	FPR1	RPL32	UpDown	The up-regulation of FPR1 implies the nondown-regulation of RPL32.	GE
2	FPR1	SNRPE	DownDown	The down-regulation of FPR1 implies the nondown-regulation of SNRPE.	GE
1	LSM3	FPR1	DownDown	The down-regulation of LSM3 implies the down-regulation of FPR1.	GE
1	LSM3	MYC	DownDown	The down-regulation of LSM3 implies the down-regulation of MYC.	GE
1	LSM3	URM1	DownDown	The down-regulation of LSM3 implies the down-regulation of URM1.	GE
2	MYC	CSE1L	UpDown	The up-regulation of MYC implies the nondown-regulation of CSE1L.	GE
2	MYC	FOSL1	DownUp	The down-regulation of MYC implies the nonup-regulation of FOSL1.	GE
2	MYC	NDUFS8	UpUp	The up-regulation of MYC implies the nonup-regulation of NDUFS8.	GE
2	MYC	PDCD1	UpUp	The up-regulation of MYC implies the nonup-regulation of PDCD1.	GE
2	MYC	POLR1B	UpDown	The up-regulation of MYC implies the nondown-regulation of POLR1B.	GE
2	MYC	PSMD11	UpDown	The up-regulation of MYC implies the nondown-regulation of PSMD11.	GE
2	MYC	RPS18	UpDown	The up-regulation of MYC implies the nondown-regulation of RPS18.	GE
2	MYC	SNRPE	UpDown	The up-regulation of MYC implies the nondown-regulation of SNRPE.	GE
2	MYC	URM1	UpDown	The up-regulation of MYC implies the nondown-regulation of URM1.	GE
2	NDUFS8	COPA	UpDown	The up-regulation of NDUFS8 implies the nondown-regulation of COPA.	GE
2	NDUFS8	CSE1L	UpDown	The up-regulation of NDUFS8 implies the nondown-regulation of CSE1L.	GE
2	NDUFS8	POLR2F	DownUp	The down-regulation of NDUFS8 implies the nonup-regulation of POLR2F.	GE
2	NDUFS8	PSMC3	DownUp	The down-regulation of NDUFS8 implies the nonup-regulation of PSMC3.	GE
2	NDUFS8	SLC25A26	DownDown	The down-regulation of NDUFS8 implies the nondown-regulation of SLC25A26.	GE
2	PDCD1	COPA	UpDown	The up-regulation of PDCD1 implies the nondown-regulation of COPA.	GE
2	PDCD1	F2RL3	UpDown	The up-regulation of PDCD1 implies the nondown-regulation of F2RL3.	GE
2	PDCD1	FOSL1	DownUp	The down-regulation of PDCD1 implies the nonup-regulation of FOSL1.	GE
2	PDCD1	POLR1B	UpUp	The up-regulation of PDCD1 implies the nonup-regulation of POLR1B.	GE
2	PDCD1	RPS18	UpUp	The up-regulation of PDCD1 implies the nonup-regulation of RPS18.	GE
2	PDCD1	SNRPE	DownDown	The down-regulation of PDCD1 implies the nondown-regulation of SNRPE.	GE
2	PDCD1	TGM5	UpDown	The up-regulation of PDCD1 implies the nondown-regulation of TGM5.	GE
2	PDCD1	URM1	UpDown	The up-regulation of PDCD1 implies the nondown-regulation of URM1.	GE
2	PDCD1	VIRMA	DownDown	The down-regulation of PDCD1 implies the nondown-regulation of VIRMA.	GE
2	POLA1	CSE1L	UpDown	The up-regulation of POLA1 implies the nondown-regulation of CSE1L.	GE
2	POLA1	LSM3	UpDown	The up-regulation of POLA1 implies the nondown-regulation of LSM3.	GE
1	POLA1	MCM5	UpUp	The up-regulation of POLA1 implies the up-regulation of MCM5.	GE
2	POLA1	MYC	DownUp	The down-regulation of POLA1 implies the nonup-regulation of MYC.	GE
2	POLA1	POLR1B	UpDown	The up-regulation of POLA1 implies the nondown-regulation of POLR1B.	GE
2	POLA1	PSMC3	UpDown	The up-regulation of POLA1 implies the nondown-regulation of PSMC3.	GE
2	POLA1	PSMD11	DownUp	The down-regulation of POLA1 implies the nonup-regulation of PSMD11.	GE
2	POLA1	RPS18	UpDown	The up-regulation of POLA1 implies the nondown-regulation of RPS18.	GE
2	POLA1	SNRPE	UpDown	The up-regulation of POLA1 implies the nondown-regulation of SNRPE.	GE
2	POLA1	URM1	UpDown	The up-regulation of POLA1 implies the nondown-regulation of URM1.	GE
2	POLR1B	TGM5	UpUp	The up-regulation of POLR1B implies the nonup-regulation of TGM5.	GE
2	POLR2F	POLA1	UpDown	The up-regulation of POLR2F implies the nondown-regulation of POLA1.	GE
2	POLR2F	URM1	UpDown	The up-regulation of POLR2F implies the nondown-regulation of URM1.	GE
1	PSMC3	CD274	DownDown	The down-regulation of PSMC3 implies the down-regulation of CD274.	GE
2	RPL32	NDUFS8	UpDown	The up-regulation of RPL32 implies the nondown-regulation of NDUFS8.	GE
2	RPS18	NDUFS8	UpDown	The up-regulation of RPS18 implies the nondown-regulation of NDUFS8.	GE
2	RPS18	URM1	UpDown	The up-regulation of RPS18 implies the nondown-regulation of URM1.	GE
1	SLC25A26	MYC	DownDown	The down-regulation of SLC25A26 implies the down-regulation of MYC.	GE
1	SLC25A26	URM1	DownDown	The down-regulation of SLC25A26 implies the down-regulation of URM1.	GE
2	SNRPE	TGM5	DownDown	The down-regulation of SNRPE implies the nondown-regulation of TGM5.	GE
1	SPP1	EIF2AK3	DownDown	The down-regulation of SPP1 implies the down-regulation of EIF2AK3.	GE
1	SPP1	EIF2B3	DownUp	The down-regulation of SPP1 implies the up-regulation of EIF2B3.	GE
1	SPP1	FPR1	DownDown	The down-regulation of SPP1 implies the down-regulation of FPR1.	GE
2	SPP1	MCM5	UpDown	The up-regulation of SPP1 implies the nondown-regulation of MCM5.	GE
2	SPP1	RPL32	DownUp	The down-regulation of SPP1 implies the nonup-regulation of RPL32.	GE
1	SPP1	RPS18	DownUp	The down-regulation of SPP1 implies the up-regulation of RPS18.	GE
2	SPP1	SLC25A26	UpDown	The up-regulation of SPP1 implies the nondown-regulation of SLC25A26.	GE
2	TGM5	LSM3	UpDown	The up-regulation of TGM5 implies the nondown-regulation of LSM3.	GE
1	TGM5	PSMC3	DownDown	The down-regulation of TGM5 implies the down-regulation of PSMC3.	GE
1	TGM5	RPL32	DownDown	The down-regulation of TGM5 implies the down-regulation of RPL32.	GE
1	CSE1L	FOSL1	AmpDown	The amplification of VIRMA implies the up-regulation of POLR2F.	CNV mediated GE
2	MYC	CD27	AmpUp	The amplification of MYC implies the nonup-regulation of CD27.	CNV mediated GE
2	MYC	PDCD1	AmpDown	The amplification of MYC implies the nondown-regulation of PDCD1.	CNV mediated GE
2	OR4K1	CD274	AmpDown	The amplification of OR4K1 implies the nondown-regulation of CD274.	CNV mediated GE
2	OR4K1	URM1	AmpDown	The amplification of OR4K1 implies the nondown-regulation of URM1.	CNV mediated GE
2	POLA1	COPA	AmpDown	The amplification of POLA1 implies the nondown-regulation of COPA.	CNV mediated GE
2	POLA1	FPR1	AmpDown	The amplification of POLA1 implies the nondown-regulation of FPR1.	CNV mediated GE
2	POLA1	MYC	AmpUp	The amplification of POLA1 implies the nonup-regulation of MYC.	CNV mediated GE
2	POLA1	PSMD11	AmpUp	The amplification of POLA1 implies the nonup-regulation of PSMD11.	CNV mediated GE
4	SNRPE	SPP1	AmpDown	The nonamplification of SNRPE implies the nondown-regulation of SPP1.	CNV mediated GE
1	VIRMA	POLR2F	AmpUp	The amplification of OR4K1 implies the down-regulation of CD274.	CNV mediated GE
1	VIRMA	PSMD11	AmpDown	The amplification of MYC implies the down-regulation of PDCD1.	CNV mediated GE

## Sheet: TIMER
The correlation of immune infiltration level with the expression of 21 genes from TIMER.
gene	cancer	infiltrates	tool	rho	p
EIF2AK3	LUAD	Neutrophil	TIMER	0.2402	6.70122e-08
EIF2AK3	LUAD	Macrophage	TIMER	0.227169	3.43305e-07
EIF2AK3	LUAD	Myeloid dendritic cell	TIMER	-0.0677885	0.132824
EIF2AK3	LUAD	B cell	TIMER	0.0484618	0.282856
EIF2AK3	LUAD	T cell CD4+	TIMER	0.107574	0.0168761
EIF2AK3	LUAD	T cell CD8+	TIMER	0.145065	0.00123841
SNRPE	LUAD	Macrophage	TIMER	-0.0705389	0.117773
SNRPE	LUAD	T cell CD8+	TIMER	-0.0817808	0.069638
SNRPE	LUAD	T cell CD4+	TIMER	-0.169323	0.000158513
SNRPE	LUAD	Neutrophil	TIMER	-0.123392	0.00608275
SNRPE	LUAD	Myeloid dendritic cell	TIMER	-0.367105	3.56636e-17
SNRPE	LUAD	B cell	TIMER	-0.155549	0.000528051
RPS18	LUAD	T cell CD8+	TIMER	-0.0182003	0.68686
RPS18	LUAD	T cell CD4+	TIMER	-0.229902	2.45642e-07
RPS18	LUAD	B cell	TIMER	-0.0724908	0.107926
RPS18	LUAD	Myeloid dendritic cell	TIMER	-0.184285	3.84302e-05
RPS18	LUAD	Macrophage	TIMER	-0.118175	0.00862792
RPS18	LUAD	Neutrophil	TIMER	-0.118834	0.00826097
RPL32	LUAD	Macrophage	TIMER	-0.129694	0.00391956
RPL32	LUAD	Neutrophil	TIMER	-0.105461	0.0191699
RPL32	LUAD	Myeloid dendritic cell	TIMER	-0.102648	0.0226442
RPL32	LUAD	B cell	TIMER	-0.0538061	0.233057
RPL32	LUAD	T cell CD8+	TIMER	-0.0413497	0.359576
RPL32	LUAD	T cell CD4+	TIMER	-0.120574	0.00735849
PSMD11	LUAD	T cell CD8+	TIMER	0.232047	1.88337e-07
PSMD11	LUAD	T cell CD4+	TIMER	-0.121907	0.00672795
PSMD11	LUAD	B cell	TIMER	-0.202068	6.12634e-06
PSMD11	LUAD	Myeloid dendritic cell	TIMER	0.00729465	0.871654
PSMD11	LUAD	Macrophage	TIMER	0.21521	1.4146e-06
PSMD11	LUAD	Neutrophil	TIMER	0.190761	2.00754e-05
PSMC3	LUAD	T cell CD8+	TIMER	0.0839694	0.0624647
PSMC3	LUAD	Neutrophil	TIMER	0.0183827	0.68389
PSMC3	LUAD	Macrophage	TIMER	0.0772748	0.0865311
PSMC3	LUAD	Myeloid dendritic cell	TIMER	0.0282053	0.532106
PSMC3	LUAD	B cell	TIMER	-0.0947136	0.0355207
PSMC3	LUAD	T cell CD4+	TIMER	-0.0471037	0.296579
POLR2F	LUAD	T cell CD8+	TIMER	-0.144768	0.00126764
POLR2F	LUAD	T cell CD4+	TIMER	-0.152042	0.000706544
POLR2F	LUAD	B cell	TIMER	-0.0421355	0.35051
POLR2F	LUAD	Myeloid dendritic cell	TIMER	-0.0911669	0.0430411
POLR2F	LUAD	Macrophage	TIMER	-0.0536325	0.234571
POLR2F	LUAD	Neutrophil	TIMER	-0.153424	0.000630422
POLR1B	LUAD	T cell CD8+	TIMER	0.168972	0.000163635
POLR1B	LUAD	Neutrophil	TIMER	0.181894	4.85743e-05
POLR1B	LUAD	Macrophage	TIMER	0.141543	0.00162902
POLR1B	LUAD	Myeloid dendritic cell	TIMER	-0.102684	0.022596
POLR1B	LUAD	B cell	TIMER	-0.102116	0.0233587
POLR1B	LUAD	T cell CD4+	TIMER	-0.011515	0.798696
PMPCB	LUAD	T cell CD4+	TIMER	-0.0899521	0.0459079
PMPCB	LUAD	B cell	TIMER	-0.075389	0.0945169
PMPCB	LUAD	Macrophage	TIMER	-0.0381235	0.398313
PMPCB	LUAD	Myeloid dendritic cell	TIMER	-0.127297	0.004643
PMPCB	LUAD	Neutrophil	TIMER	0.0104654	0.816703
PMPCB	LUAD	T cell CD8+	TIMER	-0.0462843	0.305071
MCM5	LUAD	Macrophage	TIMER	0.193324	1.54324e-05
MCM5	LUAD	Myeloid dendritic cell	TIMER	0.22098	7.21524e-07
MCM5	LUAD	B cell	TIMER	-0.0876014	0.0519114
MCM5	LUAD	T cell CD4+	TIMER	0.0689953	0.126047
MCM5	LUAD	T cell CD8+	TIMER	0.190225	2.12026e-05
MCM5	LUAD	Neutrophil	TIMER	0.318615	4.28812e-13
LSM3	LUAD	T cell CD4+	TIMER	-0.208569	3.00192e-06
LSM3	LUAD	B cell	TIMER	-0.221621	6.68699e-07
LSM3	LUAD	Myeloid dendritic cell	TIMER	-0.0820319	0.0687822
LSM3	LUAD	Macrophage	TIMER	0.0839103	0.0626502
LSM3	LUAD	Neutrophil	TIMER	0.115042	0.0105778
LSM3	LUAD	T cell CD8+	TIMER	0.129855	0.00387496
EIF2B3	LUAD	Macrophage	TIMER	0.0893417	0.0474077
EIF2B3	LUAD	Myeloid dendritic cell	TIMER	0.00184447	0.967416
EIF2B3	LUAD	B cell	TIMER	-0.115575	0.0102203
EIF2B3	LUAD	T cell CD4+	TIMER	-0.234834	1.32849e-07
EIF2B3	LUAD	T cell CD8+	TIMER	0.0826345	0.0667636
EIF2B3	LUAD	Neutrophil	TIMER	0.170701	0.000139786
CSE1L	LUAD	T cell CD4+	TIMER	-0.153132	0.000645822
CSE1L	LUAD	B cell	TIMER	-0.194482	1.36868e-05
CSE1L	LUAD	Myeloid dendritic cell	TIMER	-0.201706	6.37027e-06
CSE1L	LUAD	Macrophage	TIMER	0.11974	0.00777967
CSE1L	LUAD	Neutrophil	TIMER	0.16199	0.00030441
CSE1L	LUAD	T cell CD8+	TIMER	0.151699	0.000726701
COPA	LUAD	Neutrophil	TIMER	0.106537	0.0179702
COPA	LUAD	Macrophage	TIMER	0.110678	0.0139416
COPA	LUAD	Myeloid dendritic cell	TIMER	-0.0795193	0.0777441
COPA	LUAD	B cell	TIMER	-0.0386226	0.392161
COPA	LUAD	T cell CD4+	TIMER	0.0440975	0.328513
COPA	LUAD	T cell CD8+	TIMER	0.0490839	0.276715
SPP1	LUAD	T cell CD8+	TIMER	0.0242087	0.591796
SPP1	LUAD	T cell CD4+	TIMER	-0.175912	8.61433e-05
SPP1	LUAD	B cell	TIMER	-0.146347	0.00111902
SPP1	LUAD	Myeloid dendritic cell	TIMER	0.273456	6.64321e-10
SPP1	LUAD	Macrophage	TIMER	0.310173	1.86862e-12
SPP1	LUAD	Neutrophil	TIMER	0.281832	1.87307e-10
SLC25A26	LUAD	Myeloid dendritic cell	TIMER	-0.0337648	0.454454
SLC25A26	LUAD	B cell	TIMER	-0.0407629	0.36644
SLC25A26	LUAD	T cell CD4+	TIMER	0.0234123	0.604047
SLC25A26	LUAD	T cell CD8+	TIMER	0.083408	0.064244
SLC25A26	LUAD	Neutrophil	TIMER	0.0507321	0.260886
SLC25A26	LUAD	Macrophage	TIMER	0.0463525	0.304358
FOSL1	LUAD	T cell CD8+	TIMER	0.242137	5.21346e-08
FOSL1	LUAD	B cell	TIMER	-0.323936	1.65536e-13
FOSL1	LUAD	Myeloid dendritic cell	TIMER	0.158173	0.000422995
FOSL1	LUAD	Macrophage	TIMER	0.14063	0.00174729
FOSL1	LUAD	Neutrophil	TIMER	0.268078	1.46442e-09
FOSL1	LUAD	T cell CD4+	TIMER	-0.088815	0.0487349
F2RL3	LUAD	Macrophage	TIMER	0.22229	6.17656e-07
F2RL3	LUAD	Myeloid dendritic cell	TIMER	0.0241312	0.592983
F2RL3	LUAD	B cell	TIMER	-0.103588	0.0214261
F2RL3	LUAD	T cell CD4+	TIMER	0.0416923	0.355606
F2RL3	LUAD	T cell CD8+	TIMER	0.134848	0.0026978
F2RL3	LUAD	Neutrophil	TIMER	0.0605234	0.179707
CD274	LUAD	Macrophage	TIMER	0.224561	4.70687e-07
CD274	LUAD	B cell	TIMER	-0.0861906	0.0558194
CD274	LUAD	Myeloid dendritic cell	TIMER	0.450536	5.12152e-26
CD274	LUAD	T cell CD8+	TIMER	0.45666	9.07357e-27
CD274	LUAD	T cell CD4+	TIMER	0.0484424	0.283049
CD274	LUAD	Neutrophil	TIMER	0.647503	6.32649e-60
CD27	LUAD	Neutrophil	TIMER	0.247667	2.51572e-08
CD27	LUAD	B cell	TIMER	0.480723	7.13166e-30
CD27	LUAD	Myeloid dendritic cell	TIMER	0.203471	5.2623e-06
CD27	LUAD	T cell CD8+	TIMER	0.287442	7.83175e-11
CD27	LUAD	T cell CD4+	TIMER	0.393081	1.15297e-19
CD27	LUAD	Macrophage	TIMER	-0.0475016	0.292513
PDCD1	LUAD	Macrophage	TIMER	-0.0056955	0.899621
PDCD1	LUAD	Myeloid dendritic cell	TIMER	0.336371	1.66134e-14
PDCD1	LUAD	B cell	TIMER	0.258029	6.12334e-09
PDCD1	LUAD	T cell CD8+	TIMER	0.428225	2.09885e-23
PDCD1	LUAD	T cell CD4+	TIMER	0.329362	6.14906e-14
PDCD1	LUAD	Neutrophil	TIMER	0.403241	1.06116e-20
EIF2AK3	LUSC	Neutrophil	TIMER	0.013283	0.772309
EIF2AK3	LUSC	Macrophage	TIMER	0.195392	1.72556e-05
EIF2AK3	LUSC	Myeloid dendritic cell	TIMER	-0.100858	0.0276219
EIF2AK3	LUSC	B cell	TIMER	0.216637	1.78958e-06
EIF2AK3	LUSC	T cell CD4+	TIMER	0.0365572	0.425688
EIF2AK3	LUSC	T cell CD8+	TIMER	0.00617219	0.893046
SNRPE	LUSC	Macrophage	TIMER	-0.239727	1.16154e-07
SNRPE	LUSC	T cell CD8+	TIMER	-0.177834	9.42524e-05
SNRPE	LUSC	T cell CD4+	TIMER	-0.0554615	0.226643
SNRPE	LUSC	Neutrophil	TIMER	-0.133545	0.00347653
SNRPE	LUSC	Myeloid dendritic cell	TIMER	-0.243197	7.50972e-08
SNRPE	LUSC	B cell	TIMER	0.01542	0.736936
RPS18	LUSC	T cell CD8+	TIMER	-0.0932854	0.041702
RPS18	LUSC	T cell CD4+	TIMER	-0.104031	0.0230691
RPS18	LUSC	B cell	TIMER	0.0427518	0.351496
RPS18	LUSC	Myeloid dendritic cell	TIMER	-0.0885299	0.0533294
RPS18	LUSC	Macrophage	TIMER	-0.161806	0.000388128
RPS18	LUSC	Neutrophil	TIMER	-0.0357836	0.435552
RPL32	LUSC	Macrophage	TIMER	-0.212712	2.76898e-06
RPL32	LUSC	Neutrophil	TIMER	-0.102714	0.0248739
RPL32	LUSC	Myeloid dendritic cell	TIMER	-0.137252	0.00266471
RPL32	LUSC	B cell	TIMER	-0.00797596	0.862067
RPL32	LUSC	T cell CD8+	TIMER	-0.0967622	0.0346237
RPL32	LUSC	T cell CD4+	TIMER	-0.023201	0.613238
PSMD11	LUSC	T cell CD8+	TIMER	-0.0620384	0.176156
PSMD11	LUSC	T cell CD4+	TIMER	-0.134	0.00336614
PSMD11	LUSC	B cell	TIMER	0.0233806	0.610492
PSMD11	LUSC	Myeloid dendritic cell	TIMER	-0.125134	0.00620842
PSMD11	LUSC	Macrophage	TIMER	0.0930288	0.0422697
PSMD11	LUSC	Neutrophil	TIMER	-0.227035	5.41185e-07
PSMC3	LUSC	T cell CD8+	TIMER	0.029801	0.516144
PSMC3	LUSC	Neutrophil	TIMER	-0.153676	0.0007584
PSMC3	LUSC	Macrophage	TIMER	0.0373681	0.415488
PSMC3	LUSC	Myeloid dendritic cell	TIMER	-0.00167029	0.970976
PSMC3	LUSC	B cell	TIMER	0.0669508	0.144282
PSMC3	LUSC	T cell CD4+	TIMER	0.011681	0.799143
POLR2F	LUSC	T cell CD8+	TIMER	-0.262404	5.9476e-09
POLR2F	LUSC	T cell CD4+	TIMER	-0.0679576	0.138331
POLR2F	LUSC	B cell	TIMER	-0.0957569	0.0365567
POLR2F	LUSC	Myeloid dendritic cell	TIMER	-0.245707	5.45569e-08
POLR2F	LUSC	Macrophage	TIMER	-0.0850419	0.0634774
POLR2F	LUSC	Neutrophil	TIMER	-0.26943	2.23213e-09
POLR1B	LUSC	T cell CD8+	TIMER	-0.108255	0.0180267
POLR1B	LUSC	Neutrophil	TIMER	-0.0862574	0.0597741
POLR1B	LUSC	Macrophage	TIMER	0.0471581	0.304035
POLR1B	LUSC	Myeloid dendritic cell	TIMER	-0.123792	0.00678959
POLR1B	LUSC	B cell	TIMER	0.018746	0.682994
POLR1B	LUSC	T cell CD4+	TIMER	0.0194844	0.671223
PMPCB	LUSC	T cell CD4+	TIMER	0.00247462	0.957011
PMPCB	LUSC	B cell	TIMER	0.0620108	0.176348
PMPCB	LUSC	Macrophage	TIMER	-0.0253143	0.581283
PMPCB	LUSC	Myeloid dendritic cell	TIMER	-0.125725	0.00596703
PMPCB	LUSC	Neutrophil	TIMER	-0.0510613	0.26571
PMPCB	LUSC	T cell CD8+	TIMER	-0.0950463	0.0379777
MCM5	LUSC	Macrophage	TIMER	-0.0446496	0.330509
MCM5	LUSC	Myeloid dendritic cell	TIMER	0.00144479	0.974893
MCM5	LUSC	B cell	TIMER	0.0287837	0.530577
MCM5	LUSC	T cell CD4+	TIMER	0.122371	0.00745777
MCM5	LUSC	T cell CD8+	TIMER	-0.0982436	0.031934
MCM5	LUSC	Neutrophil	TIMER	-0.0643683	0.16044
LSM3	LUSC	T cell CD4+	TIMER	-0.146266	0.00135832
LSM3	LUSC	B cell	TIMER	0.00383837	0.933365
LSM3	LUSC	Myeloid dendritic cell	TIMER	-0.174723	0.000125286
LSM3	LUSC	Macrophage	TIMER	-0.111479	0.0148527
LSM3	LUSC	Neutrophil	TIMER	-0.0305427	0.505752
LSM3	LUSC	T cell CD8+	TIMER	-0.088557	0.0532562
EIF2B3	LUSC	Macrophage	TIMER	0.00768371	0.867074
EIF2B3	LUSC	Myeloid dendritic cell	TIMER	0.0924069	0.0436725
EIF2B3	LUSC	B cell	TIMER	0.0156872	0.732549
EIF2B3	LUSC	T cell CD4+	TIMER	0.0261462	0.568922
EIF2B3	LUSC	T cell CD8+	TIMER	0.0886864	0.0529077
EIF2B3	LUSC	Neutrophil	TIMER	0.130121	0.00441981
CSE1L	LUSC	T cell CD4+	TIMER	-0.00331597	0.942417
CSE1L	LUSC	B cell	TIMER	-0.0707752	0.122677
CSE1L	LUSC	Myeloid dendritic cell	TIMER	-0.0896997	0.0502442
CSE1L	LUSC	Macrophage	TIMER	-0.0740786	0.106121
CSE1L	LUSC	Neutrophil	TIMER	-0.0678728	0.138824
CSE1L	LUSC	T cell CD8+	TIMER	-0.0731425	0.110622
COPA	LUSC	Neutrophil	TIMER	0.0145308	0.751591
COPA	LUSC	Macrophage	TIMER	0.27086	1.82223e-09
COPA	LUSC	Myeloid dendritic cell	TIMER	0.240593	1.04239e-07
COPA	LUSC	B cell	TIMER	0.0994627	0.0298567
COPA	LUSC	T cell CD4+	TIMER	0.0049545	0.914055
COPA	LUSC	T cell CD8+	TIMER	0.240527	1.051e-07
SPP1	LUSC	T cell CD8+	TIMER	0.123272	0.00702765
SPP1	LUSC	T cell CD4+	TIMER	-0.234845	2.12152e-07
SPP1	LUSC	B cell	TIMER	0.0408744	0.373068
SPP1	LUSC	Myeloid dendritic cell	TIMER	0.203117	7.77837e-06
SPP1	LUSC	Macrophage	TIMER	0.222966	8.70189e-07
SPP1	LUSC	Neutrophil	TIMER	-0.0334304	0.466357
SLC25A26	LUSC	Myeloid dendritic cell	TIMER	0.0541346	0.237968
SLC25A26	LUSC	B cell	TIMER	0.0238739	0.60298
SLC25A26	LUSC	T cell CD4+	TIMER	-0.0122235	0.790028
SLC25A26	LUSC	T cell CD8+	TIMER	0.0646023	0.158922
SLC25A26	LUSC	Neutrophil	TIMER	-0.106425	0.020079
SLC25A26	LUSC	Macrophage	TIMER	0.00465287	0.919269
FOSL1	LUSC	T cell CD8+	TIMER	-0.0115403	0.801512
FOSL1	LUSC	B cell	TIMER	-0.298424	2.87636e-11
FOSL1	LUSC	Myeloid dendritic cell	TIMER	0.0537018	0.241746
FOSL1	LUSC	Macrophage	TIMER	-0.00883729	0.847345
FOSL1	LUSC	Neutrophil	TIMER	0.0248744	0.58787
FOSL1	LUSC	T cell CD4+	TIMER	-0.175222	0.000119736
F2RL3	LUSC	Macrophage	TIMER	0.344871	9.08815e-15
F2RL3	LUSC	Myeloid dendritic cell	TIMER	0.247039	4.59763e-08
F2RL3	LUSC	B cell	TIMER	0.0967396	0.0346661
F2RL3	LUSC	T cell CD4+	TIMER	0.316176	1.55566e-12
F2RL3	LUSC	T cell CD8+	TIMER	0.23576	1.89682e-07
F2RL3	LUSC	Neutrophil	TIMER	0.148041	0.00118414
CD274	LUSC	Macrophage	TIMER	0.070228	0.125604
CD274	LUSC	B cell	TIMER	0.101633	0.0264447
CD274	LUSC	Myeloid dendritic cell	TIMER	0.227765	4.96568e-07
CD274	LUSC	T cell CD8+	TIMER	0.247851	4.14043e-08
CD274	LUSC	T cell CD4+	TIMER	-0.130808	0.00421385
CD274	LUSC	Neutrophil	TIMER	0.225112	6.78141e-07
CD27	LUSC	Neutrophil	TIMER	0.318215	1.09881e-12
CD27	LUSC	B cell	TIMER	0.428159	1.09688e-22
CD27	LUSC	Myeloid dendritic cell	TIMER	0.31203	3.12958e-12
CD27	LUSC	T cell CD8+	TIMER	0.325977	2.85342e-13
CD27	LUSC	T cell CD4+	TIMER	0.306091	8.35862e-12
CD27	LUSC	Macrophage	TIMER	0.0381179	0.406185
PDCD1	LUSC	Macrophage	TIMER	0.0539281	0.239766
PDCD1	LUSC	Myeloid dendritic cell	TIMER	0.420259	7.78256e-22
PDCD1	LUSC	B cell	TIMER	0.251541	2.56044e-08
PDCD1	LUSC	T cell CD8+	TIMER	0.432247	3.89878e-23
PDCD1	LUSC	T cell CD4+	TIMER	0.301219	1.84082e-11
PDCD1	LUSC	Neutrophil	TIMER	0.360063	4.77492e-16
