# Supplementary material for: Immune-Omics Networks of CD27, PD1, and PDL1 in Non-Small Cell Lung Cancer
Source: Cancers (Basel). 2021 Aug 26;13(17):4296. doi: 10.3390/cancers13174296 (PMC8428355; doi:10.3390/cancers13174296)
Supplement: Supplementary file 1 [file cancers-13-04296-s001.zip › S5.xlsx]

## Sheet: by cmap name
CMap outputs of significant compounds.
rank	cmap name	mean	n	enrichment	p	specificity	percent non-null
1	alsterpaullone	-0.904	3	-0.996	0	0.0071	100
2	camptothecin	-0.879	3	-0.988	0	0.0455	100
3	GW-8510	-0.865	4	-0.986	0	0.0076	100
4	perphenazine	0.889	5	0.958	0	0	100
5	astemizole	0.897	5	0.943	0	0.0095	100
6	thioridazine	0.821	20	0.801	0	0.0091	95
7	trifluoperazine	0.795	16	0.784	0	0	93
8	trichostatin A	0.654	182	0.574	0	0.1611	84
9	tanespimycin	0.477	62	0.495	0	0.0725	59
10	doxorubicin	-0.844	3	-0.975	4e-05	0.0451	100
11	nortriptyline	0.836	4	0.916	4e-05	0	100
12	fluphenazine	0.564	18	0.499	0.00012	0.0881	66
13	geldanamycin	0.456	15	0.533	0.00022	0.1467	60
14	vorinostat	0.655	12	0.569	0.00032	0.3719	83
15	prochlorperazine	0.614	16	0.491	0.00034	0.1553	75
16	protriptyline	0.826	4	0.857	0.00056	0.0112	100
17	monensin	0.693	6	0.747	0.0007	0.037	83
18	imipramine	0.818	4	0.852	0.00072	0	100
19	valproic acid	0.351	57	0.255	0.00098	0.1184	52
20	terfenadine	0.871	3	0.922	0.00102	0.064	100
21	cyclobenzaprine	0.793	4	0.84	0.00103	0	100
22	H-7	-0.657	4	-0.841	0.00117	0.1667	75
23	PHA-00846566E	-0.729	3	-0.91	0.00132	0	100
24	loperamide	0.582	6	0.717	0.00143	0.0202	83
25	niclosamide	0.729	5	0.758	0.00196	0.0157	80
26	etamsylate	-0.39	4	-0.819	0.00203	0.005	50
27	mycophenolic acid	-0.765	3	-0.896	0.00216	0.0266	100
28	mefloquine	0.702	5	0.751	0.0023	0.0735	80
29	rottlerin	0.806	3	0.888	0.0027	0.0881	100
30	irinotecan	-0.758	3	-0.887	0.00274	0.0761	100
31	N-acetyl-L-leucine	-0.502	4	-0.803	0.00292	0	75
32	0175029-0000	-0.483	6	-0.676	0.00312	0.0916	66
33	withaferin A	0.833	4	0.798	0.00318	0.1263	100
34	ciclosporin	0.552	6	0.673	0.00332	0.0247	66
35	Prestwick-691	0.812	3	0.867	0.00437	0.0125	100
36	levomepromazine	0.802	4	0.778	0.00464	0.0293	100
37	pizotifen	0.776	4	0.777	0.00464	0.0051	100
38	chlorcyclizine	0.643	6	0.655	0.00499	0.025	83
39	chlorhexidine	0.785	5	0.703	0.00547	0	100
40	mepyramine	-0.38	4	-0.77	0.00565	0	50
41	piperlongumine	0.878	2	0.941	0.0067	0.0714	100
42	PHA-00745360	0.563	8	0.557	0.0071	0.1257	87
43	puromycin	0.815	4	0.752	0.00722	0.1742	100
44	edrophonium chloride	-0.612	5	-0.678	0.00799	0.0099	80
45	dextromethorphan	0.755	4	0.737	0.00939	0.0261	100
46	fenoterol	0.803	3	0.83	0.00988	0.0126	100
47	disulfiram	0.662	5	0.671	0.01015	0.1156	80
48	fenbendazole	0.769	4	0.732	0.01032	0.0157	100
49	azacyclonol	0.453	5	0.667	0.01089	0.0476	60
50	demeclocycline	-0.338	6	-0.612	0.01095	0.0332	50
51	mitoxantrone	-0.501	3	-0.823	0.01114	0.0709	66
52	perhexiline	0.677	4	0.726	0.01132	0.057	75
53	hydrocotarnine	-0.306	4	-0.723	0.01202	0.033	50
54	methylbenzethonium chloride	0.658	6	0.6	0.01295	0.0785	83
55	loxapine	0.734	4	0.715	0.01333	0.0106	100
56	triamterene	0.588	5	0.654	0.0136	0.0336	80
57	tribenoside	0.652	4	0.712	0.01412	0.037	75
58	quinidine	-0.477	3	-0.805	0.01462	0.006	66
59	piromidic acid	-0.349	4	-0.708	0.01508	0.0267	50
60	thiethylperazine	0.738	4	0.705	0.01576	0.0165	100
61	morantel	-0.422	5	-0.637	0.01618	0.1191	60
62	deptropine	0.695	4	0.701	0.01641	0.0449	100
63	harmine	-0.469	4	-0.7	0.01693	0.0995	75
64	ivermectin	0.639	5	0.641	0.01698	0.1129	80
65	kanamycin	-0.544	4	-0.699	0.01725	0	75
66	pimethixene	0.751	3	0.788	0.01955	0.0343	100
67	diethylstilbestrol	0.554	6	0.578	0.02026	0.179	66
68	delsoline	-0.341	4	-0.689	0.02029	0.0396	50
69	iohexol	0.618	4	0.687	0.02035	0.0514	100
70	phenoxybenzamine	0.629	4	0.687	0.02035	0.3911	75
71	spaglumic acid	-0.703	2	-0.897	0.02086	0.0591	100
72	cloperastine	0.624	6	0.575	0.02173	0.1658	83
73	ketotifen	0.731	4	0.682	0.02184	0.0579	100
74	apramycin	-0.377	4	-0.683	0.02206	0.0901	50
75	felbinac	0.679	4	0.679	0.02308	0.1462	100
76	gossypol	0.611	6	0.569	0.02368	0.25	83
77	ellipticine	-0.385	4	-0.677	0.02397	0.1298	75
78	anisomycin	0.637	4	0.673	0.02514	0.3918	75
79	cefoxitin	-0.508	4	-0.674	0.02528	0.024	75
80	urapidil	-0.537	4	-0.672	0.02598	0.0235	75
81	tetrandrine	0.586	4	0.67	0.02632	0.0539	75
82	5279552	0.793	2	0.887	0.02648	0.0208	100
83	mometasone	0.579	4	0.666	0.02773	0.1282	75
84	5182598	-0.723	2	-0.881	0.02855	0.1509	100
85	C-75	-0.378	4	-0.663	0.0289	0.0078	50
86	econazole	0.622	4	0.663	0.0292	0.1744	75
87	troglitazone	0.431	16	0.35	0.02932	0.0952	62
88	meptazinol	0.627	4	0.662	0.02952	0.0236	75
89	0173570-0000	0.62	6	0.554	0.02974	0.1543	83
90	florfenicol	-0.596	4	-0.661	0.0299	0.0503	75
91	CP-690334-01	0.58	8	0.483	0.03027	0.1636	75
92	equilin	0.457	5	0.602	0.0306	0.0575	60
93	aztreonam	-0.349	5	-0.596	0.03098	0.0066	60
94	benzethonium chloride	0.779	3	0.746	0.03201	0.0737	100
95	lasalocid	0.394	4	0.656	0.03227	0.1912	50
96	hexetidine	0.619	4	0.655	0.03268	0.1901	75
97	benzonatate	0.63	5	0.597	0.03276	0.0148	80
98	clotrimazole	0.628	5	0.586	0.03739	0.1389	80
99	harmol	-0.417	4	-0.646	0.03766	0.1366	75
100	pyrvinium	0.548	6	0.538	0.03766	0.4	66
101	ribostamycin	-0.577	4	-0.643	0.03873	0.006	75
102	thioperamide	0.418	5	0.581	0.04027	0.1966	60
103	benzathine benzylpenicillin	0.459	4	0.64	0.04074	0.1429	75
104	alclometasone	0.492	4	0.64	0.0411	0.0253	75
105	5707885	0.586	4	0.636	0.04313	0.2176	75
106	prenylamine	0.626	4	0.634	0.04404	0.3399	75
107	desipramine	0.45	4	0.634	0.04444	0.179	50
108	trimethoprim	-0.409	5	-0.568	0.04548	0.0513	60
109	dihydroergocristine	0.366	4	0.632	0.04579	0.1374	50
110	josamycin	0.412	5	0.572	0.0458	0.1482	80
111	maprotiline	0.617	4	0.631	0.04607	0.1495	75
112	MK-886	-0.662	2	-0.847	0.04666	0.0133	100
113	trimethylcolchicinic acid	-0.596	4	-0.628	0.04691	0.0129	75
114	dicycloverine	0.626	5	0.569	0.04724	0.0995	80
115	indoprofen	-0.412	4	-0.627	0.04794	0.1333	75
116	karakoline	0.447	6	0.521	0.04817	0.0695	83
117	meteneprost	-0.553	4	-0.625	0.04894	0.2031	75
118	amoxapine	0.65	5	0.565	0.0496	0.0769	80
119	5224221	0.778	2	0.843	0.04988	0.3352	100
